# Supplementary material for: ZnT8 Loss of Function Mutation Increases Resistance of Human Embryonic Stem Cell-Derived Beta Cells to Apoptosis in Low Zinc Condition
Source: Cells. 2023 Mar 15;12(6):903. doi: 10.3390/cells12060903 (PMC10047077; doi:10.3390/cells12060903)
Supplement: Supplementary file 1 [file cells-12-00903-s001.zip]

Archive with 2 entries (2 files):
- cells-2154423-supplementary_02242023.pdf
- Supplementary Table 4.xlsx
