# Supplementary material for: ZnT8 Loss of Function Mutation Increases Resistance of Human Embryonic Stem Cell-Derived Beta Cells to Apoptosis in Low Zinc Condition
Source: Cells. 2023 Mar 15;12(6):903. doi: 10.3390/cells12060903 (PMC10047077; doi:10.3390/cells12060903)
Supplement: Supplementary file 1 [file cells-12-00903-s001.zip › Supplementary Table 4.xlsx]

## Sheet: diff_genes_btwConds_padj_0.05
cell.type	comparison	gene	p_val	p_val_adj	avg_logFC	pct.1	pct.2	WT	NULL	R138X
SC-beta	NULL.vs.WT	ACHE	1.08771e-41	3.30426e-37	0.283573	0.265	0.116	0.194747	0.586464	0.841663
SC-beta	R138X.vs.WT	ACHE	4.21134e-84	1.27932e-79	0.432734	0.341	0.116	0.194747	0.586464	0.841663
SC-beta	R138X.vs.WT	ACVR1C	6.50283e-42	1.97543e-37	-0.253036	0.763	0.879	5.11449	4.70157	3.74753
SC-beta	R138X.vs.WT	ADM	1.19405e-28	3.62729e-24	0.375902	0.355	0.224	0.612425	0.936867	1.34818
SC-beta	R138X.vs.WT	AIF1	3.84557e-35	1.16821e-30	0.34657	0.577	0.459	0.831037	1.16537	1.58947
SC-beta	NULL.vs.WT	AK096718	2.03546e-66	6.18333e-62	0.2754	0.215	0.052	0.0693117	0.408345	0.397215
SC-beta	R138X.vs.WT	AK096718	2.47864e-57	7.5296e-53	0.267466	0.199	0.052	0.0693117	0.408345	0.397215
SC-beta	R138X.vs.WT	AKR7A2	3.24376e-39	9.85389e-35	0.338216	0.647	0.544	0.879537	1.31189	1.63594
SC-beta	NULL.vs.WT	ALDH1A1	2.50588e-104	7.61237e-100	-0.526067	0.631	0.845	4.7758	2.41306	1.84986
SC-beta	R138X.vs.WT	ALDH1A1	1.01714e-162	3.08988e-158	-0.706408	0.564	0.845	4.7758	2.41306	1.84986
SC-beta	R138X.vs.WT	ALDOA	2.14701e-106	6.5222e-102	0.442029	0.976	0.953	6.288	8.00624	10.3391
SC-beta	NULL.vs.WT	AMBP	1.79868e-46	5.46404e-42	0.718788	0.514	0.362	0.960467	3.02277	3.02659
SC-beta	R138X.vs.WT	AMBP	1.14921e-48	3.49108e-44	0.719737	0.515	0.362	0.960467	3.02277	3.02659
SC-beta	R138X.vs.WT	ANG	2.36612e-39	7.18779e-35	0.254498	0.316	0.167	0.201919	0.329928	0.550251
SC-beta	NULL.vs.WT	AP1M2	2.45128e-80	7.44651e-76	-0.257247	0.098	0.339	0.446828	0.118655	0.152213
SC-beta	NULL.vs.WT	APOA1	4.54481e-26	1.38062e-21	0.358443	0.464	0.334	0.940218	1.77664	1.72922
SC-beta	R138X.vs.WT	APOA1	4.88761e-45	1.48476e-40	0.341215	0.505	0.334	0.940218	1.77664	1.72922
SC-beta	NULL.vs.WT	APOC1	4.54757e-83	1.38146e-78	0.588949	0.889	0.763	3.71218	7.49178	9.36104
SC-beta	R138X.vs.WT	APOC1	1.79133e-154	5.4417e-150	0.787902	0.914	0.763	3.71218	7.49178	9.36104
SC-beta	NULL.vs.WT	APOE	1.45199e-114	4.41087e-110	0.530544	0.937	0.815	3.76009	7.09148	8.98817
SC-beta	R138X.vs.WT	APOE	5.99103e-202	1.81996e-197	0.741134	0.944	0.815	3.76009	7.09148	8.98817
SC-beta	R138X.vs.WT	ARF4	1.26995e-14	3.85786e-10	0.304448	0.701	0.685	1.58075	2.0034	2.49918
SC-beta	R138X.vs.WT	ASIC4	1.26894e-52	3.8548e-48	-0.263345	0.187	0.392	0.638789	0.377643	0.259371
SC-beta	NULL.vs.WT	ASPH	8.72128e-94	2.64935e-89	-0.538416	0.298	0.567	1.68702	0.568339	0.439813
SC-beta	R138X.vs.WT	ASPH	1.05987e-126	3.21968e-122	-0.623921	0.247	0.567	1.68702	0.568339	0.439813
SC-beta	R138X.vs.WT	ATF4	1.52127e-50	4.62132e-46	-0.271562	0.511	0.715	1.66783	1.10921	1.03339
SC-beta	NULL.vs.WT	ATP1B1	1.25873e-50	3.82377e-46	0.366397	0.911	0.859	3.7526	5.85575	5.97548
SC-beta	R138X.vs.WT	ATP1B1	1.0331e-70	3.13836e-66	0.383709	0.921	0.859	3.7526	5.85575	5.97548
SC-beta	R138X.vs.WT	ATP5E	8.31537e-83	2.52604e-78	-0.31584	0.954	0.978	10.2476	8.14892	7.20146
SC-beta	NULL.vs.WT	BEX5	1.05653e-79	3.20952e-75	-0.382261	0.01	0.19	0.482521	0.0115494	0.0256071
SC-beta	R138X.vs.WT	BEX5	5.14956e-75	1.56433e-70	-0.36846	0.015	0.19	0.482521	0.0115494	0.0256071
SC-beta	R138X.vs.WT	BTBD17	4.07278e-23	1.23723e-18	-0.277127	0.43	0.558	1.55901	1.33802	0.939626
SC-beta	NULL.vs.WT	BTG1	1.83399e-44	5.57129e-40	-0.284108	0.781	0.876	3.64893	2.49918	2.91042
SC-beta	NULL.vs.WT	C19orf81	4.69611e-187	1.42658e-182	-0.451092	0.062	0.464	0.705979	0.0865935	0.181164
SC-beta	R138X.vs.WT	C19orf81	6.24077e-130	1.89582e-125	-0.367639	0.12	0.464	0.705979	0.0865935	0.181164
SC-beta	R138X.vs.WT	C1QL1	1.03128e-43	3.13283e-39	-0.346006	0.667	0.798	3.98977	3.36125	2.53031
SC-beta	R138X.vs.WT	C4orf3	3.29184e-68	9.99994e-64	0.374436	0.877	0.813	2.6366	3.60098	4.28824
SC-beta	R138X.vs.WT	C9orf16	8.13625e-58	2.47163e-53	-0.290082	0.933	0.973	8.22605	6.38257	5.90295
SC-beta	R138X.vs.WT	C9orf24	1.13749e-57	3.45546e-53	0.342939	0.268	0.098	0.146803	0.409465	0.61594
SC-beta	NULL.vs.WT	CALB2	1.08248e-153	3.28836e-149	0.855773	0.864	0.632	4.13339	11.0798	10.1636
SC-beta	R138X.vs.WT	CALB2	6.32294e-138	1.92078e-133	0.776897	0.847	0.632	4.13339	11.0798	10.1636
SC-beta	R138X.vs.WT	CALD1	8.36655e-43	2.54159e-38	-0.260312	0.311	0.502	0.986704	0.580782	0.531374
SC-beta	R138X.vs.WT	CALY	5.10528e-25	1.55088e-20	-0.251187	0.718	0.797	3.19738	2.67093	2.26504
SC-beta	NULL.vs.WT	CD24	7.02928e-67	2.13536e-62	-0.31845	0.858	0.942	6.95781	4.78752	5.0911
SC-beta	R138X.vs.WT	CD24	5.47789e-47	1.66407e-42	-0.267324	0.888	0.942	6.95781	4.78752	5.0911
SC-beta	R138X.vs.WT	CDH8	1.36948e-75	4.1602e-71	-0.342669	0.226	0.484	0.876927	0.529683	0.33238
SC-beta	R138X.vs.WT	CDKN1C	2.30717e-23	7.00871e-19	0.344457	0.696	0.64	1.96977	2.75082	3.19101
SC-beta	R138X.vs.WT	CETN2	2.38184e-33	7.23556e-29	0.252993	0.678	0.595	1.01942	1.47559	1.60076
SC-beta	R138X.vs.WT	CHODL	1.27527e-45	3.87401e-41	-0.265634	0.172	0.362	0.708813	0.524022	0.310182
SC-beta	R138X.vs.WT	CIB1	4.04709e-46	1.22942e-41	0.337806	0.597	0.455	0.766292	1.2206	1.47611
SC-beta	NULL.vs.WT	CITED2	4.29119e-15	1.30358e-10	0.300111	0.716	0.667	3.47949	5.04735	5.8586
SC-beta	R138X.vs.WT	CITED2	3.59024e-39	1.09064e-34	0.425995	0.761	0.667	3.47949	5.04735	5.8586
SC-beta	R138X.vs.WT	CKB	5.55577e-30	1.68773e-25	0.411156	0.879	0.861	4.42536	5.7959	7.18448
SC-beta	NULL.vs.WT	CLEC11A	3.05747e-218	9.28799e-214	-0.613943	0.101	0.565	1.17069	0.174804	0.458269
SC-beta	R138X.vs.WT	CLEC11A	7.86151e-130	2.38817e-125	-0.397794	0.188	0.565	1.17069	0.174804	0.458269
SC-beta	NULL.vs.WT	CLU	1.0948e-46	3.32578e-42	0.357568	0.867	0.761	3.73521	5.77062	6.79057
SC-beta	R138X.vs.WT	CLU	1.31901e-91	4.00689e-87	0.497889	0.897	0.761	3.73521	5.77062	6.79057
SC-beta	NULL.vs.WT	CO9	3.41603e-38	1.03772e-33	0.255606	0.763	0.674	1.43116	2.13921	2.45233
SC-beta	R138X.vs.WT	CO9	1.81433e-59	5.51158e-55	0.350682	0.773	0.674	1.43116	2.13921	2.45233
SC-beta	R138X.vs.WT	CRIP1	6.18266e-29	1.87817e-24	0.298533	0.325	0.195	0.324	0.571101	0.784594
SC-beta	NULL.vs.WT	CRYBA2	4.38874e-189	1.33321e-184	-0.94622	0.941	0.988	37.1446	13.8079	12.1924
SC-beta	R138X.vs.WT	CRYBA2	1.664e-226	5.05491e-222	-1.06174	0.934	0.988	37.1446	13.8079	12.1924
SC-beta	R138X.vs.WT	CXCR4	1.68221e-52	5.11023e-48	0.411792	0.475	0.279	0.681916	1.05978	1.53889
SC-beta	NULL.vs.WT	DHRS2	5.07975e-207	1.54313e-202	-0.728146	0.06	0.486	1.29343	0.107277	0.041856
SC-beta	R138X.vs.WT	DHRS2	4.08927e-243	1.24224e-238	-0.789046	0.03	0.486	1.29343	0.107277	0.041856
SC-beta	R138X.vs.WT	EDN3	5.3285e-32	1.61869e-27	0.315921	0.231	0.107	0.223389	0.470832	0.677904
SC-beta	R138X.vs.WT	EEF1B2	2.23436e-49	6.78753e-45	-0.253465	0.866	0.909	4.76137	3.56891	3.47144
SC-beta	R138X.vs.WT	ELMO1	6.49041e-42	1.97166e-37	0.288374	0.347	0.183	0.295287	0.600568	0.728245
SC-beta	R138X.vs.WT	ENO1	1.39555e-39	4.23941e-35	0.285882	0.967	0.958	6.32237	6.92452	8.7456
SC-beta	R138X.vs.WT	ENO2	4.75428e-62	1.44425e-57	0.43277	0.681	0.534	0.990444	1.47526	2.06831
SC-beta	R138X.vs.WT	ENSG00000198899	4.02931e-46	1.22402e-41	-0.270644	0.978	0.99	23.7404	20.7009	17.8742
SC-beta	NULL.vs.WT	ENSG00000210194	7.2032e-42	2.18819e-37	-0.345467	0.582	0.739	2.83036	1.71147	1.39421
SC-beta	R138X.vs.WT	ENSG00000210194	1.23598e-81	3.75466e-77	-0.469906	0.494	0.739	2.83036	1.71147	1.39421
SC-beta	R138X.vs.WT	ENSG00000210196	1.51394e-60	4.59905e-56	-0.359497	0.486	0.708	2.10955	1.44055	1.17055
SC-beta	R138X.vs.WT	EPAS1	7.92342e-50	2.40698e-45	0.275679	0.612	0.415	0.745863	1.13411	1.30004
SC-beta	R138X.vs.WT	ERO1LB	1.18604e-50	3.60295e-46	-0.305847	0.805	0.889	6.71494	6.36057	4.68204
SC-beta	NULL.vs.WT	FAM159B	1.44535e-26	4.39068e-22	0.314894	0.106	0.031	0.0483561	0.436367	0.119441
SC-beta	NULL.vs.WT	FEV	4.30502e-106	1.30778e-101	-0.545851	0.579	0.809	4.28948	2.06445	2.92555
SC-beta	R138X.vs.WT	FEV	2.59576e-55	7.8854e-51	-0.298213	0.634	0.809	4.28948	2.06445	2.92555
SC-beta	NULL.vs.WT	FXYD3	4.81518e-21	1.46276e-16	-0.295759	0.077	0.171	0.692025	0.258811	0.37316
SC-beta	NULL.vs.WT	GAP43	7.38557e-36	2.24359e-31	-0.42313	0.243	0.4	1.2363	0.464761	0.28561
SC-beta	R138X.vs.WT	GAP43	1.52271e-74	4.6257e-70	-0.553588	0.165	0.4	1.2363	0.464761	0.28561
SC-beta	R138X.vs.WT	GAPDH	7.23035e-52	2.19644e-47	0.267823	0.999	0.998	20.832	22.8248	27.5369
SC-beta	NULL.vs.WT	GAST	1.12896e-46	3.42956e-42	0.684763	0.278	0.121	0.235948	1.45126	1.04004
SC-beta	R138X.vs.WT	GAST	6.81278e-30	2.06959e-25	0.50113	0.24	0.121	0.235948	1.45126	1.04004
SC-beta	NULL.vs.WT	GNAL	1.0212e-39	3.10219e-35	0.28932	0.424	0.257	0.468359	0.961022	1.1599
SC-beta	R138X.vs.WT	GNAL	1.91952e-80	5.83111e-76	0.385915	0.506	0.257	0.468359	0.961022	1.1599
SC-beta	R138X.vs.WT	GNAS	4.04861e-21	1.22989e-16	-0.346997	0.971	0.988	26.6004	21.5267	18.5082
SC-beta	R138X.vs.WT	GPI	4.62985e-29	1.40646e-24	0.307173	0.76	0.718	1.61654	2.04535	2.55738
SC-beta	R138X.vs.WT	GPX3	3.43095e-36	1.04225e-31	0.349605	0.682	0.574	1.6306	2.2989	2.73153
SC-beta	NULL.vs.WT	HILPDA	1.91812e-12	5.82688e-08	0.631907	0.442	0.382	1.87949	4.41687	6.03159
SC-beta	R138X.vs.WT	HILPDA	3.59426e-66	1.09186e-61	0.892801	0.568	0.382	1.87949	4.41687	6.03159
SC-beta	R138X.vs.WT	HIST1H2BK	5.77892e-58	1.75552e-53	-0.395802	0.628	0.782	2.92869	2.27487	1.64456
SC-beta	R138X.vs.WT	HLA-B	1.37084e-50	4.16434e-46	0.306439	0.522	0.328	0.765497	1.01948	1.39857
SC-beta	R138X.vs.WT	HOPX	2.4377e-40	7.40523e-36	-0.283325	0.383	0.583	1.46834	1.33267	0.85934
SC-beta	R138X.vs.WT	HSPB1	7.83561e-32	2.3803e-27	0.272669	0.484	0.341	0.73303	0.963051	1.27628
SC-beta	R138X.vs.WT	IFI27L2	1.63481e-44	4.96623e-40	0.272813	0.81	0.716	1.7584	2.37397	2.62358
SC-beta	R138X.vs.WT	IGDCC3	2.14462e-41	6.51493e-37	-0.252335	0.275	0.464	0.87074	0.461145	0.453536
SC-beta	R138X.vs.WT	IGFBP2	1.57901e-64	4.79671e-60	0.443964	0.674	0.467	1.44882	2.13718	2.8174
SC-beta	R138X.vs.WT	IGFBP3	1.1556e-40	3.51047e-36	0.364731	0.646	0.478	3.42548	4.43075	5.37326
SC-beta	R138X.vs.WT	IGFBP5	3.84063e-12	1.16671e-07	0.349146	0.873	0.87	8.3803	11.5317	12.2999
SC-beta	NULL.vs.WT	INHA	2.70377e-30	8.21352e-26	0.322029	0.483	0.339	1.00847	1.77153	2.23434
SC-beta	R138X.vs.WT	INHA	1.29556e-84	3.93566e-80	0.476452	0.594	0.339	1.00847	1.77153	2.23434
SC-beta	R138X.vs.WT	INSIG2	4.2555e-31	1.29273e-26	0.264599	0.408	0.27	0.410457	0.628676	0.837695
SC-beta	R138X.vs.WT	ISL1	4.55413e-65	1.38345e-60	-0.338974	0.746	0.887	4.54639	3.41281	2.95181
SC-beta	R138X.vs.WT	KISS1R	2.39486e-20	7.27511e-16	0.270559	0.425	0.326	0.543705	0.771757	1.02333
SC-beta	NULL.vs.WT	LDHA	3.38752e-32	1.02906e-27	0.345941	0.861	0.779	5.57796	8.29675	10.0038
SC-beta	R138X.vs.WT	LDHA	3.0413e-113	9.23886e-109	0.514516	0.918	0.779	5.57796	8.29675	10.0038
SC-beta	R138X.vs.WT	LMO2	3.7829e-42	1.14917e-37	-0.286737	0.35	0.535	1.09693	0.772695	0.574182
SC-beta	NULL.vs.WT	LOC145837	3.90409e-36	1.18599e-31	0.272877	0.419	0.251	0.567752	1.05962	1.472
SC-beta	R138X.vs.WT	LOC145837	1.97275e-68	5.99283e-64	0.455384	0.481	0.251	0.567752	1.05962	1.472
SC-beta	NULL.vs.WT	LY6E	2.48863e-85	7.55995e-81	0.378972	0.583	0.318	0.553637	1.26952	1.33726
SC-beta	R138X.vs.WT	LY6E	7.95874e-85	2.41771e-80	0.408383	0.57	0.318	0.553637	1.26952	1.33726
SC-beta	R138X.vs.WT	MAN1A1	1.58642e-56	4.81923e-52	-0.285022	0.447	0.675	1.53336	1.11876	0.905085
SC-beta	NULL.vs.WT	METRN	9.51069e-54	2.88916e-49	0.337342	0.727	0.595	1.21141	2.09867	1.99336
SC-beta	R138X.vs.WT	METRN	8.86039e-40	2.69161e-35	0.302767	0.696	0.595	1.21141	2.09867	1.99336
SC-beta	NULL.vs.WT	MFAP4	1.1939e-76	3.62684e-72	-0.574632	0.428	0.663	3.45003	1.50497	1.55677
SC-beta	R138X.vs.WT	MFAP4	5.09027e-62	1.54632e-57	-0.554164	0.461	0.663	3.45003	1.50497	1.55677
SC-beta	R138X.vs.WT	MFNG	4.18479e-77	1.27126e-72	0.354771	0.302	0.096	0.14079	0.42257	0.626599
SC-beta	R138X.vs.WT	MIAT	1.52313e-43	4.62698e-39	0.328836	0.802	0.7	2.75345	3.43988	4.21486
SC-beta	R138X.vs.WT	MIF	1.1958e-132	3.63259e-128	0.286892	1	0.999	36.9023	45.1182	49.4965
SC-beta	R138X.vs.WT	MLF1	1.62837e-50	4.94666e-46	0.316968	0.452	0.276	0.356367	0.694982	0.862235
SC-beta	NULL.vs.WT	MT1E	2.76578e-12	8.40189e-08	-0.721659	0.141	0.219	2.06384	0.488857	0.698967
SC-beta	NULL.vs.WT	MT1G	1.85206e-10	5.6262e-06	-0.865414	0.281	0.362	4.12854	1.15849	1.41873
SC-beta	R138X.vs.WT	MT1G	1.95781e-07	0.00594744	-0.75158	0.291	0.362	4.12854	1.15849	1.41873
SC-beta	NULL.vs.WT	MT1H	9.75255e-07	0.0296263	-0.509265	0.122	0.175	1.02522	0.217029	0.206501
SC-beta	R138X.vs.WT	MT1H	6.7236e-08	0.0020425	-0.517953	0.118	0.175	1.02522	0.217029	0.206501
SC-beta	NULL.vs.WT	MT1X	8.35564e-08	0.00253828	-0.364572	0.498	0.556	6.79342	4.41248	4.04317
SC-beta	NULL.vs.WT	MT2A	6.81929e-13	2.07156e-08	-0.639463	0.212	0.301	4.24702	1.7682	1.79031
SC-beta	R138X.vs.WT	MT2A	1.3027e-07	0.00395733	-0.631507	0.233	0.301	4.24702	1.7682	1.79031
SC-beta	R138X.vs.WT	NDRG1	2.26315e-39	6.875e-35	0.299936	0.312	0.16	0.269198	0.545219	0.713127
SC-beta	R138X.vs.WT	NDUFA4	1.73819e-44	5.28028e-40	0.31369	0.846	0.805	2.2802	3.05799	3.48884
SC-beta	R138X.vs.WT	NEAT1	3.86761e-24	1.1749e-19	0.343695	0.592	0.487	2.30704	3.14883	3.66342
SC-beta	NULL.vs.WT	NEFM	8.15771e-18	2.47815e-13	0.430967	0.768	0.721	6.46287	10.4834	6.73791
SC-beta	NULL.vs.WT	NEUROD1	3.52798e-77	1.07173e-72	-0.40081	0.772	0.893	4.78994	2.87797	2.92611
SC-beta	R138X.vs.WT	NEUROD1	1.63688e-70	4.97252e-66	-0.388473	0.785	0.893	4.78994	2.87797	2.92611
SC-beta	R138X.vs.WT	NPTX2	2.16452e-38	6.57539e-34	-0.261171	0.203	0.379	0.903213	0.866142	0.465759
SC-beta	NULL.vs.WT	NPW	7.75847e-07	0.0235687	0.36695	0.468	0.419	1.18628	2.15551	2.17237
SC-beta	R138X.vs.WT	NPW	1.97114e-12	5.98794e-08	0.372277	0.491	0.419	1.18628	2.15551	2.17237
SC-beta	R138X.vs.WT	NR3C1	8.50582e-49	2.5839e-44	-0.255691	0.349	0.562	1.05563	0.743011	0.591845
SC-beta	R138X.vs.WT	NRN1	9.90803e-44	3.00986e-39	0.328808	0.175	0.052	0.111195	0.318116	0.543795
SC-beta	NULL.vs.WT	PAPPA2	1.42671e-83	4.33406e-79	0.415484	0.303	0.089	0.160607	0.758441	0.706556
SC-beta	R138X.vs.WT	PAPPA2	4.76643e-76	1.44795e-71	0.385534	0.288	0.089	0.160607	0.758441	0.706556
SC-beta	R138X.vs.WT	PCDH7	1.43839e-43	4.36955e-39	-0.251313	0.299	0.501	0.949969	0.732502	0.516645
SC-beta	NULL.vs.WT	PCSK2	5.91101e-62	1.79565e-57	0.37716	0.745	0.586	1.36089	2.4425	2.70407
SC-beta	R138X.vs.WT	PCSK2	7.6828e-90	2.33388e-85	0.450395	0.768	0.586	1.36089	2.4425	2.70407
SC-beta	R138X.vs.WT	PDLIM4	1.95316e-46	5.93331e-42	0.319921	0.644	0.488	1.06614	1.3241	1.84511
SC-beta	R138X.vs.WT	PFKP	3.6973e-43	1.12316e-38	0.31078	0.549	0.381	0.656616	0.932145	1.26044
SC-beta	NULL.vs.WT	PGAM2	4.37049e-81	1.32767e-76	0.441617	0.462	0.217	0.414686	1.20015	1.53124
SC-beta	R138X.vs.WT	PGAM2	3.70221e-130	1.12466e-125	0.581801	0.535	0.217	0.414686	1.20015	1.53124
SC-beta	R138X.vs.WT	PGK1	5.24353e-40	1.59288e-35	0.337071	0.852	0.807	2.50122	3.36851	3.90464
SC-beta	NULL.vs.WT	PHGR1	7.49419e-42	2.27659e-37	-0.305152	0.064	0.206	0.490297	0.0983655	0.125809
SC-beta	R138X.vs.WT	PHGR1	4.30866e-37	1.30888e-32	-0.280473	0.071	0.206	0.490297	0.0983655	0.125809
SC-beta	NULL.vs.WT	PIPOX	2.0008e-31	6.07803e-27	0.256002	0.579	0.452	0.83877	1.37524	1.46551
SC-beta	R138X.vs.WT	PIPOX	1.57325e-34	4.7792e-30	0.293303	0.575	0.452	0.83877	1.37524	1.46551
SC-beta	NULL.vs.WT	PKIB	2.8967e-41	8.79961e-37	0.337744	0.794	0.727	1.98648	3.1864	2.76916
SC-beta	NULL.vs.WT	PKM	2.45813e-70	7.46731e-66	0.264135	0.992	0.984	9.23636	12.3308	13.2043
SC-beta	R138X.vs.WT	PKM	1.57906e-111	4.79687e-107	0.327599	0.991	0.984	9.23636	12.3308	13.2043
SC-beta	R138X.vs.WT	PLAGL1	3.55905e-55	1.08117e-50	-0.277894	0.232	0.463	0.914115	0.628405	0.449706
SC-beta	NULL.vs.WT	PLIN3	2.93024e-45	8.90149e-41	-0.294165	0.39	0.568	1.24336	0.671645	0.658978
SC-beta	R138X.vs.WT	PLIN3	2.4674e-44	7.49546e-40	-0.301771	0.39	0.568	1.24336	0.671645	0.658978
SC-beta	NULL.vs.WT	PLK2	5.25829e-38	1.59736e-33	-0.260123	0.168	0.332	0.607553	0.239354	0.171884
SC-beta	R138X.vs.WT	PLK2	8.70897e-60	2.64561e-55	-0.3161	0.127	0.332	0.607553	0.239354	0.171884
SC-beta	R138X.vs.WT	POMC	2.08492e-25	6.33358e-21	0.52072	0.142	0.056	0.138455	0.411818	0.916293
SC-beta	R138X.vs.WT	PPIB	2.59904e-49	7.89537e-45	-0.275707	0.917	0.955	7.03748	6.0546	5.10073
SC-beta	NULL.vs.WT	PPP1R1A	7.12773e-62	2.16526e-57	0.306133	0.94	0.905	6.08513	8.62276	8.99008
SC-beta	R138X.vs.WT	PPP1R1A	1.08267e-79	3.28894e-75	0.343594	0.954	0.905	6.08513	8.62276	8.99008
SC-beta	R138X.vs.WT	PRSS23	7.99494e-46	2.4287e-41	0.31421	0.468	0.287	0.517271	0.783585	1.07741
SC-beta	NULL.vs.WT	PTPRN	4.12149e-49	1.25203e-44	0.275039	0.888	0.823	2.94064	4.18817	4.11423
SC-beta	R138X.vs.WT	PTPRN	1.21312e-41	3.68521e-37	0.260685	0.881	0.823	2.94064	4.18817	4.11423
SC-beta	NULL.vs.WT	PYY	4.30408e-56	1.30749e-51	0.91568	0.861	0.82	5.58107	15.4426	12.3073
SC-beta	R138X.vs.WT	PYY	4.58775e-44	1.39367e-39	0.704112	0.856	0.82	5.58107	15.4426	12.3073
SC-beta	NULL.vs.WT	RAMP1	6.01686e-34	1.8278e-29	-0.30833	0.342	0.509	1.38032	0.748757	0.562889
SC-beta	R138X.vs.WT	RAMP1	3.55589e-61	1.08021e-56	-0.420699	0.284	0.509	1.38032	0.748757	0.562889
SC-beta	R138X.vs.WT	RGS16	1.96908e-34	5.98167e-30	0.268035	0.239	0.11	0.199632	0.430041	0.56839
SC-beta	R138X.vs.WT	RNASE4	7.5559e-49	2.29533e-44	0.330275	0.441	0.269	0.367246	0.648525	0.902319
SC-beta	NULL.vs.WT	RPL30	5.0877e-98	1.54554e-93	-0.279077	0.987	0.988	14.7837	10.9401	11.0033
SC-beta	R138X.vs.WT	RPL30	1.95544e-97	5.94024e-93	-0.273796	0.99	0.988	14.7837	10.9401	11.0033
SC-beta	NULL.vs.WT	RPL37	9.15239e-166	2.78031e-161	-0.400198	0.977	0.991	14.2358	9.21086	9.56094
SC-beta	R138X.vs.WT	RPL37	1.90392e-146	5.78373e-142	-0.366488	0.983	0.991	14.2358	9.21086	9.56094
SC-beta	NULL.vs.WT	RPL7A	1.08197e-110	3.28681e-106	-0.278411	0.995	0.994	20.9894	15.6457	15.5524
SC-beta	R138X.vs.WT	RPL7A	8.6141e-115	2.61679e-110	-0.284031	0.992	0.994	20.9894	15.6457	15.5524
SC-beta	NULL.vs.WT	RPLP2	4.55085e-119	1.38246e-114	-0.256596	0.995	0.998	26.5176	20.2899	20.8292
SC-beta	NULL.vs.WT	RPS10	1.28465e-91	3.90251e-87	-0.292388	0.958	0.975	8.66825	6.21715	6.48038
SC-beta	R138X.vs.WT	RPS10	7.02006e-73	2.13255e-68	-0.256564	0.956	0.975	8.66825	6.21715	6.48038
SC-beta	NULL.vs.WT	RPS11	3.84635e-137	1.16844e-132	-0.305803	0.991	0.993	16.2053	11.6722	11.8668
SC-beta	R138X.vs.WT	RPS11	3.53265e-129	1.07315e-124	-0.290567	0.989	0.993	16.2053	11.6722	11.8668
SC-beta	NULL.vs.WT	RPS12	3.17076e-125	9.63215e-121	-0.352342	0.991	0.995	27.2517	18.8621	19.2694
SC-beta	R138X.vs.WT	RPS12	5.6666e-113	1.7214e-108	-0.332042	0.991	0.995	27.2517	18.8621	19.2694
SC-beta	NULL.vs.WT	RPS20	5.20828e-100	1.58217e-95	-0.279807	0.982	0.988	12.3829	9.11651	9.10657
SC-beta	R138X.vs.WT	RPS20	3.53892e-101	1.07505e-96	-0.280789	0.977	0.988	12.3829	9.11651	9.10657
SC-beta	NULL.vs.WT	RPS21	2.18325e-143	6.63228e-139	-0.34053	0.99	0.994	13.2341	9.12606	9.49207
SC-beta	R138X.vs.WT	RPS21	5.53068e-117	1.68011e-112	-0.305022	0.987	0.994	13.2341	9.12606	9.49207
SC-beta	NULL.vs.WT	RPS23	2.68573e-109	8.1587e-105	-0.268005	0.994	0.997	25.0835	18.9514	19.5259
SC-beta	NULL.vs.WT	RPS24	4.49379e-91	1.36512e-86	-0.254163	0.995	0.996	16.271	12.3948	13.1743
SC-beta	NULL.vs.WT	RPSA	2.8705e-60	8.72002e-56	-0.255822	0.939	0.962	6.97108	5.17184	5.42526
SC-beta	R138X.vs.WT	RTN4	1.64968e-81	5.01141e-77	0.368984	0.952	0.934	4.87218	6.31103	7.49272
SC-beta	NULL.vs.WT	S100A11	1.86651e-47	5.67009e-43	-0.364147	0.382	0.57	1.59927	0.805947	1.03924
SC-beta	NULL.vs.WT	S100A6	1.51867e-119	4.61342e-115	-0.501674	0.487	0.822	3.57634	1.77105	3.48326
SC-beta	R138X.vs.WT	SCG2	2.6553e-14	8.06626e-10	-0.293226	0.488	0.591	2.25181	1.80899	1.42538
SC-beta	NULL.vs.WT	SCT	1.30141e-100	3.95341e-96	-0.773541	0.216	0.503	2.22273	0.486892	0.463644
SC-beta	R138X.vs.WT	SCT	7.49259e-94	2.2761e-89	-0.7893	0.233	0.503	2.22273	0.486892	0.463644
SC-beta	R138X.vs.WT	SELM	3.73921e-42	1.1359e-37	0.277706	0.582	0.42	0.734608	1.10526	1.28985
SC-beta	R138X.vs.WT	SH3BGRL	6.83221e-50	2.07549e-45	-0.297063	0.362	0.557	1.09678	0.691036	0.557905
SC-beta	NULL.vs.WT	SLC16A3	1.70284e-19	5.17289e-15	0.28439	0.323	0.217	0.496405	0.988649	1.47615
SC-beta	R138X.vs.WT	SLC16A3	4.11829e-85	1.25105e-80	0.503638	0.468	0.217	0.496405	0.988649	1.47615
SC-beta	R138X.vs.WT	SLC25A6	3.25782e-60	9.8966e-56	-0.274488	0.923	0.964	7.37856	5.85922	5.36738
SC-beta	NULL.vs.WT	SLC30A8	7.53414e-199	2.28872e-194	-0.792626	0.498	0.79	3.49691	1.03554	0.724071
SC-beta	R138X.vs.WT	SLC30A8	3.30876e-273	1.00514e-268	-0.958701	0.388	0.79	3.49691	1.03554	0.724071
SC-beta	NULL.vs.WT	SMA4	3.72838e-50	1.13261e-45	-0.296061	0.74	0.849	2.81357	1.83631	1.90979
SC-beta	R138X.vs.WT	SMA4	1.15464e-43	3.50757e-39	-0.270485	0.721	0.849	2.81357	1.83631	1.90979
SC-beta	NULL.vs.WT	SNAP25	3.56542e-43	1.0831e-38	0.307828	0.731	0.62	1.28252	2.10529	2.03214
SC-beta	R138X.vs.WT	SNAP25	1.60792e-37	4.88453e-33	0.283989	0.709	0.62	1.28252	2.10529	2.03214
SC-beta	R138X.vs.WT	SOX11	2.68365e-37	8.15238e-33	-0.275183	0.371	0.562	1.38231	0.93738	0.809208
SC-beta	R138X.vs.WT	SPAG4	1.95914e-36	5.95147e-32	0.25416	0.379	0.224	0.324323	0.555681	0.707553
SC-beta	R138X.vs.WT	STC1	1.00066e-34	3.03981e-30	0.319858	0.397	0.245	0.532581	0.809751	1.11026
SC-beta	R138X.vs.WT	STC2	3.57628e-41	1.0864e-36	0.447351	0.52	0.364	0.895386	1.36005	1.96469
SC-beta	R138X.vs.WT	STMN2	4.64462e-41	1.41094e-36	-0.36528	0.858	0.898	9.75668	7.65379	6.46516
SC-beta	NULL.vs.WT	STMN4	5.65289e-21	1.71724e-16	0.274381	0.475	0.351	1.10915	1.77504	2.4586
SC-beta	R138X.vs.WT	STMN4	6.55957e-49	1.99267e-44	0.494581	0.544	0.351	1.10915	1.77504	2.4586
SC-beta	R138X.vs.WT	SYNPO	2.91436e-33	8.85325e-29	0.256733	0.435	0.27	0.661702	0.859216	1.14808
SC-beta	NULL.vs.WT	SYT11	1.9607e-115	5.95621e-111	-0.347625	0.095	0.399	0.589378	0.122679	0.538416
SC-beta	R138X.vs.WT	TAGLN2	2.12125e-78	6.44394e-74	0.375166	0.947	0.916	4.40969	5.63223	6.87235
SC-beta	R138X.vs.WT	TCEA3	7.99223e-49	2.42788e-44	0.265975	0.232	0.083	0.12717	0.318352	0.470621
SC-beta	R138X.vs.WT	TCEAL7	4.28159e-25	1.30066e-20	0.265825	0.375	0.251	0.425766	0.763082	0.859923
SC-beta	R138X.vs.WT	TFF1	2.29913e-10	6.9843e-06	0.265942	0.182	0.121	0.196595	0.353535	0.561148
SC-beta	NULL.vs.WT	TFF3	2.65525e-33	8.06611e-29	0.350401	0.87	0.833	3.34358	5.16631	5.22856
SC-beta	R138X.vs.WT	TFF3	3.76845e-28	1.14478e-23	0.360446	0.832	0.833	3.34358	5.16631	5.22856
SC-beta	NULL.vs.WT	TH	2.02482e-11	6.15101e-07	0.331098	0.119	0.064	0.268067	0.765779	0.804701
SC-beta	R138X.vs.WT	TH	2.64461e-19	8.03379e-15	0.352901	0.14	0.064	0.268067	0.765779	0.804701
SC-beta	R138X.vs.WT	TMEM141	2.11327e-41	6.4197e-37	0.265245	0.787	0.691	2.21689	2.71415	3.19403
SC-beta	NULL.vs.WT	TMEM163	1.13157e-34	3.43749e-30	0.28721	0.547	0.382	0.853897	1.4707	1.78108
SC-beta	R138X.vs.WT	TMEM163	6.96843e-77	2.11687e-72	0.405548	0.623	0.382	0.853897	1.4707	1.78108
SC-beta	NULL.vs.WT	TMEM190	3.73107e-34	1.13343e-29	0.493988	0.675	0.57	1.88507	3.72816	5.06033
SC-beta	R138X.vs.WT	TMEM190	1.2977e-127	3.94217e-123	0.742217	0.787	0.57	1.88507	3.72816	5.06033
SC-beta	NULL.vs.WT	TMSB10	1.99721e-56	6.06713e-52	-0.259451	0.991	0.997	20.392	15.5034	15.6983
SC-beta	R138X.vs.WT	TMX4	7.79709e-16	2.3686e-11	0.254988	0.505	0.442	0.641594	0.940571	1.11839
SC-beta	R138X.vs.WT	TOMM20	1.48348e-30	4.50651e-26	0.323962	0.799	0.77	1.91651	2.45819	3.03235
SC-beta	NULL.vs.WT	TPD52	2.04344e-45	6.20755e-41	0.251728	0.861	0.787	2.16611	3.0724	2.98992
SC-beta	R138X.vs.WT	TPI1	1.90313e-114	5.78134e-110	0.383023	0.996	0.99	13.7648	16.89	20.6557
SC-beta	NULL.vs.WT	TPPP3	6.79042e-82	2.0628e-77	0.601302	0.686	0.486	1.07556	2.78684	3.72087
SC-beta	R138X.vs.WT	TPPP3	2.08893e-166	6.34575e-162	0.821764	0.768	0.486	1.07556	2.78684	3.72087
SC-beta	NULL.vs.WT	TPT1	2.56841e-140	7.80231e-136	-0.344839	0.974	0.989	13.0682	8.96498	9.46347
SC-beta	R138X.vs.WT	TPT1	1.71321e-110	5.2044e-106	-0.296026	0.979	0.989	13.0682	8.96498	9.46347
SC-beta	R138X.vs.WT	TSPAN1	2.85181e-45	8.66322e-41	0.307762	0.481	0.307	0.497547	0.886745	1.03723
SC-beta	R138X.vs.WT	TUBB2B	2.99742e-26	9.10556e-22	-0.256915	0.726	0.805	3.18102	2.42471	2.23374
SC-beta	R138X.vs.WT	UBE2E3	1.07768e-60	3.27379e-56	-0.297212	0.318	0.554	1.05897	0.750284	0.529584
SC-beta	R138X.vs.WT	UCP2	6.20871e-39	1.88608e-34	0.278003	0.528	0.376	0.582713	0.946222	1.08996
SC-beta	NULL.vs.WT	VIM	3.25675e-10	9.89335e-06	0.332228	0.434	0.366	1.74624	2.82846	3.47742
SC-beta	R138X.vs.WT	VIM	5.4116e-55	1.64393e-50	0.488814	0.565	0.366	1.74624	2.82846	3.47742
SC-beta	R138X.vs.WT	WDR45B	2.47508e-34	7.5188e-30	0.254436	0.788	0.736	1.69473	2.09578	2.47548
SC-beta	R138X.vs.WT	WFDC2	1.37905e-75	4.18929e-71	0.430803	0.62	0.392	0.874169	1.3301	1.88339
SC-beta	NULL.vs.WT	ZFAS1	1.05305e-65	3.19895e-61	-0.26549	0.956	0.96	7.95265	5.86516	6.3603
SC-beta	R138X.vs.WT	ZNF395	6.73031e-34	2.04453e-29	0.29159	0.66	0.537	1.29941	1.57171	2.07788
SC-beta.PP	NULL.vs.WT	DHRS2	1.05568e-32	3.20693e-28	-0.704411	0.052	0.424	1.23625	0.105601	0.0438697
SC-beta.PP	NULL.vs.WT	CLEC11A	4.89339e-32	1.48651e-27	-0.633281	0.077	0.463	1.18122	0.157897	0.32559
SC-beta.PP	NULL.vs.WT	C19orf81	4.61827e-29	1.40294e-24	-0.525284	0.039	0.369	0.792787	0.0602317	0.146351
SC-beta.PP	NULL.vs.WT	GAP43	2.37251e-27	7.20721e-23	-0.832011	0.533	0.778	6.32356	2.18702	1.71829
SC-beta.PP	NULL.vs.WT	FEV	5.45894e-26	1.65832e-21	-0.608925	0.381	0.717	3.23594	1.30408	1.86416
SC-beta.PP	NULL.vs.WT	SYT11	9.67673e-24	2.9396e-19	-0.560861	0.146	0.466	1.2023	0.256891	0.76776
SC-beta.PP	NULL.vs.WT	ACTG1	2.21629e-20	6.73264e-16	-0.297325	1	1	32.247	23.696	23.6435
SC-beta.PP	NULL.vs.WT	RPS21	8.68287e-20	2.63768e-15	-0.322888	0.975	0.983	10.5854	7.38846	7.73384
SC-beta.PP	NULL.vs.WT	APOE	1.59172e-19	4.83532e-15	0.641019	0.776	0.537	2.23466	5.14072	8.0461
SC-beta.PP	NULL.vs.WT	PTMS	1.82864e-18	5.55503e-14	-0.350032	0.936	0.973	8.45101	5.6598	5.27506
SC-beta.PP	NULL.vs.WT	LY6E	1.43063e-17	4.34595e-13	0.423639	0.417	0.143	0.272462	0.943699	0.884274
SC-beta.PP	NULL.vs.WT	PGAM2	6.48741e-17	1.97075e-12	0.467238	0.37	0.116	0.294939	1.06618	1.40489
SC-beta.PP	NULL.vs.WT	PLD3	6.86351e-17	2.085e-12	0.325741	0.972	0.973	10.1849	14.4918	15.1793
SC-beta.PP	NULL.vs.WT	TPPP3	6.2703e-16	1.90479e-11	0.889276	0.727	0.527	1.91161	6.08502	8.73875
SC-beta.PP	NULL.vs.WT	LOC339535	9.48574e-16	2.88158e-11	0.266672	0.18	0.012	0.0174601	0.328409	0.318882
SC-beta.PP	NULL.vs.WT	SAMD11	1.29815e-15	3.94352e-11	-0.448612	0.246	0.5	1.2812	0.456577	0.435189
SC-beta.PP	NULL.vs.WT	CRYBA2	4.46812e-15	1.35732e-10	-0.531285	0.801	0.877	7.37758	3.92475	4.24872
SC-beta.PP	NULL.vs.WT	SERPINE2	5.18111e-15	1.57392e-10	0.516502	0.298	0.081	0.224916	1.05315	0.950804
SC-beta.PP	NULL.vs.WT	RPS12	6.24354e-15	1.89666e-10	-0.277485	0.989	0.988	21.0261	15.6889	16.4738
SC-beta.PP	NULL.vs.WT	BCAM	1.42242e-14	4.32102e-10	0.493129	0.702	0.512	1.59378	3.24714	4.65197
SC-beta.PP	NULL.vs.WT	METRN	2.89631e-14	8.79841e-10	0.466041	0.646	0.414	1.02812	2.23216	2.52031
SC-beta.PP	NULL.vs.WT	PKM	4.15577e-14	1.26244e-09	0.356503	0.972	0.956	10.7307	15.7553	18.5361
SC-beta.PP	NULL.vs.WT	CDH8	6.17741e-14	1.87657e-09	-0.4774	0.285	0.52	1.59217	0.608168	0.484158
SC-beta.PP	NULL.vs.WT	INA	7.30219e-14	2.21826e-09	-0.369279	0.776	0.874	4.07041	2.50483	2.19253
SC-beta.PP	NULL.vs.WT	HOPX	1.16592e-13	3.54183e-09	-0.635747	0.367	0.564	2.61034	0.911818	0.698321
SC-beta.PP	NULL.vs.WT	SMCO4	3.69332e-13	1.12196e-08	0.310593	0.467	0.202	0.490896	1.03393	0.912501
SC-beta.PP	NULL.vs.WT	UCP2	4.02551e-13	1.22287e-08	0.390705	0.387	0.158	0.334059	0.971768	1.69251
SC-beta.PP	NULL.vs.WT	TCEAL5	7.53428e-13	2.28876e-08	-0.308724	0.028	0.192	0.440482	0.0578661	0.0587237
SC-beta.PP	NULL.vs.WT	PIFO	9.97908e-13	3.03145e-08	0.320707	0.227	0.052	0.0833791	0.493006	0.754316
SC-beta.PP	NULL.vs.WT	NENF	1.46679e-12	4.45581e-08	0.305624	0.865	0.724	2.82556	4.19309	4.74883
SC-beta.PP	NULL.vs.WT	PLTP	2.33425e-12	7.09099e-08	0.299495	0.309	0.106	0.190298	0.605924	0.839936
SC-beta.PP	NULL.vs.WT	PRSS23	2.37163e-12	7.20453e-08	0.372333	0.287	0.091	0.191866	0.729536	1.02462
SC-beta.PP	NULL.vs.WT	LOC283731	2.94342e-12	8.94152e-08	-0.275171	0.008	0.145	0.330002	0.0100595	0.0147502
SC-beta.PP	NULL.vs.WT	ELAVL2	3.05753e-12	9.28818e-08	-0.391889	0.528	0.727	2.62421	1.44917	1.50984
SC-beta.PP	NULL.vs.WT	C1orf194	4.36409e-12	1.32572e-07	0.471274	0.287	0.099	0.186833	0.901347	1.58752
SC-beta.PP	NULL.vs.WT	AMBP	5.8208e-12	1.76824e-07	0.737224	0.318	0.123	0.279792	1.67493	2.13193
SC-beta.PP	NULL.vs.WT	PAPPA2	7.65663e-12	2.32593e-07	0.298308	0.298	0.099	0.290273	0.738742	0.805423
SC-beta.PP	NULL.vs.WT	SLC30A8	9.76795e-12	2.96731e-07	-0.504565	0.262	0.456	1.45246	0.480715	0.421283
SC-beta.PP	NULL.vs.WT	TIMP1	1.38822e-11	4.21712e-07	0.430484	0.677	0.468	1.39011	2.67599	3.12356
SC-beta.PP	NULL.vs.WT	PMAIP1	2.0476e-11	6.22021e-07	0.35492	0.157	0.022	0.0444799	0.489497	0.266003
SC-beta.PP	NULL.vs.WT	TAGLN2	2.26884e-11	6.89227e-07	0.317686	0.892	0.786	4.20639	6.15329	7.2584
SC-beta.PP	NULL.vs.WT	CO9	2.31922e-11	7.04532e-07	0.456112	0.693	0.502	1.31048	2.64576	3.50517
SC-beta.PP	NULL.vs.WT	RAMP1	2.59007e-11	7.86812e-07	-0.458716	0.113	0.298	0.874725	0.185004	0.226
SC-beta.PP	NULL.vs.WT	TCEAL7	6.31522e-11	1.91844e-06	0.415489	0.561	0.323	1.32642	2.52478	2.00784
SC-beta.PP	NULL.vs.WT	STRA6	6.56279e-11	1.99364e-06	-0.295018	0.086	0.259	0.489998	0.10933	0.143258
SC-beta.PP	NULL.vs.WT	TMEM190	6.78471e-11	2.06106e-06	0.600152	0.354	0.16	0.430618	1.60715	2.92338
SC-beta.PP	NULL.vs.WT	C9orf24	7.031e-11	2.13588e-06	0.43388	0.221	0.062	0.1538	0.780583	1.47956
SC-beta.PP	NULL.vs.WT	GPX3	9.7113e-11	2.9501e-06	0.380316	0.492	0.278	0.645262	1.4066	1.69573
SC-beta.PP	NULL.vs.WT	C1orf192	1.0759e-10	3.26837e-06	0.335199	0.199	0.049	0.100207	0.53833	0.970052
SC-beta.PP	NULL.vs.WT	SCG2	1.08794e-10	3.30494e-06	-0.524101	0.511	0.712	5.53903	2.87168	2.66653
SC-beta.PP	NULL.vs.WT	INS	1.20385e-10	3.65705e-06	0.563848	1	1	352.966	621.068	706.165
SC-beta.PP	NULL.vs.WT	HN1	1.45351e-10	4.41547e-06	-0.251343	0.953	0.953	8.75489	6.58692	6.07403
SC-beta.PP	NULL.vs.WT	APOC1	1.57795e-10	4.79351e-06	0.583551	0.815	0.729	3.79201	7.58916	10.7207
SC-beta.PP	NULL.vs.WT	MAP1B	1.93993e-10	5.8931e-06	-0.273752	0.981	1	16.2042	12.0842	10.6968
SC-beta.PP	NULL.vs.WT	RSPH9	2.57543e-10	7.82363e-06	0.288564	0.395	0.19	0.395445	0.862236	1.10919
SC-beta.PP	NULL.vs.WT	CELF4	2.69785e-10	8.19553e-06	-0.298341	0.79	0.894	4.86813	3.35444	3.60755
SC-beta.PP	NULL.vs.WT	BEX5	6.03328e-10	1.83279e-05	-0.34236	0.008	0.121	0.429436	0.0150322	0
SC-beta.PP	NULL.vs.WT	DUSP4	6.06708e-10	1.84306e-05	0.327421	0.456	0.244	0.565028	1.1713	1.15676
SC-beta.PP	NULL.vs.WT	NDUFA4	6.31246e-10	1.9176e-05	0.300949	0.884	0.823	3.83012	5.52617	5.93934
SC-beta.PP	NULL.vs.WT	NAA20	2.18431e-09	6.63549e-05	0.3444	0.71	0.581	1.56295	2.61669	2.84981
SC-beta.PP	NULL.vs.WT	TUBB2B	2.26379e-09	6.87694e-05	-0.269022	0.936	0.963	10.4904	7.78012	6.7959
SC-beta.PP	NULL.vs.WT	S100A6	2.37001e-09	7.19962e-05	-0.298817	0.481	0.685	2.86671	1.86792	4.07833
SC-beta.PP	NULL.vs.WT	ACHE	2.66169e-09	8.08569e-05	0.377597	0.53	0.323	1.01411	1.93814	2.78635
SC-beta.PP	NULL.vs.WT	NOS1AP	2.68315e-09	8.15088e-05	-0.339576	0.265	0.456	1.28363	0.62611	0.564273
SC-beta.PP	NULL.vs.WT	PPP1R1A	4.64387e-09	0.000141072	0.365397	0.84	0.783	3.35987	5.28295	7.07643
SC-beta.PP	NULL.vs.WT	CPE	6.37569e-09	0.000193681	0.311247	0.972	0.946	9.5178	13.3581	11.8139
SC-beta.PP	NULL.vs.WT	XBP1	6.97375e-09	0.000211849	0.35302	0.688	0.53	1.6482	2.76934	3.22243
SC-beta.PP	NULL.vs.WT	CD99	7.9249e-09	0.000240743	0.308851	0.964	0.941	10.9178	15.2304	17.6449
SC-beta.PP	NULL.vs.WT	SELM	9.04941e-09	0.000274903	0.253117	0.39	0.192	0.376407	0.772858	0.765806
SC-beta.PP	NULL.vs.WT	VWA5A	1.05534e-08	0.000320591	0.308888	0.608	0.401	1.05105	1.79334	1.23258
SC-beta.PP	NULL.vs.WT	WFDC2	1.45223e-08	0.000441158	0.293297	0.409	0.212	0.511975	1.02732	1.7753
SC-beta.PP	NULL.vs.WT	TMSB4X	1.9313e-08	0.000586691	-0.302042	1	0.998	45.742	33.5567	37.1516
SC-beta.PP	NULL.vs.WT	BCL7A	4.31076e-08	0.00130952	-0.26558	0.13	0.283	0.558439	0.19495	0.250145
SC-beta.PP	NULL.vs.WT	NPC2	4.77369e-08	0.00145015	0.273488	0.519	0.335	0.728468	1.27214	1.4807
SC-beta.PP	NULL.vs.WT	INHA	4.78761e-08	0.00145438	0.344406	0.348	0.182	0.408232	0.987228	1.5608
SC-beta.PP	NULL.vs.WT	SAT1	5.11697e-08	0.00155443	0.300504	0.39	0.212	0.415836	0.912142	1.08561
SC-beta.PP	NULL.vs.WT	MT1F	6.42152e-08	0.00195073	-0.420013	0.238	0.397	1.34921	0.543524	1.08707
SC-beta.PP	NULL.vs.WT	C5orf49	8.38374e-08	0.00254681	0.256363	0.29	0.138	0.233669	0.594175	0.719536
SC-beta.PP	NULL.vs.WT	ENSG00000210082	8.88908e-08	0.00270032	-0.276557	0.997	0.998	23.2584	17.3973	17.6103
SC-beta.PP	NULL.vs.WT	NEUROD1	9.07598e-08	0.0027571	-0.389589	0.423	0.559	1.92582	0.981759	1.11844
SC-beta.PP	NULL.vs.WT	AKR7A2	9.15461e-08	0.00278099	0.394724	0.577	0.441	0.958998	1.9071	2.67423
SC-beta.PP	NULL.vs.WT	IFI27L2	1.1878e-07	0.0036083	0.305387	0.677	0.571	1.50774	2.40339	3.14971
SC-beta.PP	NULL.vs.WT	EGR1	1.31271e-07	0.00398776	-0.322305	0.174	0.333	0.944631	0.408841	0.478414
SC-beta.PP	NULL.vs.WT	ALDH1A1	1.5697e-07	0.00476844	-0.498307	0.257	0.409	1.65872	0.615328	0.490346
SC-beta.PP	NULL.vs.WT	TH	2.4581e-07	0.00746721	0.525141	0.199	0.074	0.535645	1.59631	2.42649
SC-beta.PP	NULL.vs.WT	IAPP	5.46218e-07	0.016593	0.726594	0.776	0.633	13.5012	28.9889	16.5574
SC-beta.PP	NULL.vs.WT	RAB3B	5.88026e-07	0.0178631	0.287494	0.68	0.532	1.70493	2.60589	3.3037
SC-beta.PP	NULL.vs.WT	LOC389332	7.09682e-07	0.0215587	0.438694	0.599	0.47	1.93585	3.55257	4.72447
SC-beta.PP	NULL.vs.WT	RPRM	7.77383e-07	0.0236153	-0.343444	0.017	0.101	0.434568	0.0175724	0.0352622
SC-beta.PP	NULL.vs.WT	CD24	1.07982e-06	0.0328028	-0.257955	0.912	0.916	7.85927	5.84494	6.05895
SC-beta.PP	NULL.vs.WT	TSPAN13	1.29485e-06	0.039335	-0.254571	0.605	0.707	2.24253	1.51377	1.5659
SC-beta.PP	R138X.vs.WT	TPPP3	8.2255e-42	2.49874e-37	1.20741	0.833	0.527	1.91161	6.08502	8.73875
SC-beta.PP	R138X.vs.WT	APOE	1.56174e-41	4.74424e-37	1.02841	0.862	0.537	2.23466	5.14072	8.0461
SC-beta.PP	R138X.vs.WT	DHRS2	1.67952e-37	5.10205e-33	-0.761865	0.023	0.424	1.23625	0.105601	0.0438697
SC-beta.PP	R138X.vs.WT	GAP43	1.36691e-35	4.15239e-31	-0.991093	0.435	0.778	6.32356	2.18702	1.71829
SC-beta.PP	R138X.vs.WT	PGAM2	8.31847e-32	2.52698e-27	0.619041	0.513	0.116	0.294939	1.06618	1.40489
SC-beta.PP	R138X.vs.WT	TMEM190	9.22585e-32	2.80263e-27	1.00885	0.539	0.16	0.430618	1.60715	2.92338
SC-beta.PP	R138X.vs.WT	C1orf194	1.70551e-31	5.18099e-27	0.779412	0.47	0.099	0.186833	0.901347	1.58752
SC-beta.PP	R138X.vs.WT	BCAM	3.59934e-31	1.09341e-26	0.778888	0.807	0.512	1.59378	3.24714	4.65197
SC-beta.PP	R138X.vs.WT	UCP2	9.28761e-31	2.82139e-26	0.70225	0.548	0.158	0.334059	0.971768	1.69251
SC-beta.PP	R138X.vs.WT	PKM	3.00882e-30	9.14018e-26	0.510052	0.988	0.956	10.7307	15.7553	18.5361
SC-beta.PP	R138X.vs.WT	MIF	1.04183e-29	3.16488e-25	0.380353	1	1	35.5413	41.8043	52.4526
SC-beta.PP	R138X.vs.WT	C9orf24	4.18357e-29	1.27089e-24	0.76502	0.395	0.062	0.1538	0.780583	1.47956
SC-beta.PP	R138X.vs.WT	C1orf192	3.26266e-28	9.91132e-24	0.582561	0.369	0.049	0.100207	0.53833	0.970052
SC-beta.PP	R138X.vs.WT	WFDC2	6.05698e-28	1.83999e-23	0.607341	0.611	0.212	0.511975	1.02732	1.7753
SC-beta.PP	R138X.vs.WT	METRN	1.07504e-26	3.26576e-22	0.55144	0.772	0.414	1.02812	2.23216	2.52031
SC-beta.PP	R138X.vs.WT	TPI1	1.86213e-26	5.65676e-22	0.497985	0.991	0.968	12.7696	14.7686	21.6565
SC-beta.PP	R138X.vs.WT	TSPAN1	2.55625e-26	7.76538e-22	0.453464	0.363	0.054	0.0976657	0.400771	0.727456
SC-beta.PP	R138X.vs.WT	PIFO	3.93838e-26	1.1964e-21	0.481994	0.357	0.052	0.0833791	0.493006	0.754316
SC-beta.PP	R138X.vs.WT	APOC1	1.72645e-25	5.24461e-21	0.894404	0.888	0.729	3.79201	7.58916	10.7207
SC-beta.PP	R138X.vs.WT	SERPINF1	3.39779e-25	1.03218e-20	0.424051	0.326	0.039	0.0550571	0.351675	0.612274
SC-beta.PP	R138X.vs.WT	AMBP	4.67506e-25	1.42019e-20	0.89495	0.45	0.123	0.279792	1.67493	2.13193
SC-beta.PP	R138X.vs.WT	PCSK1N	4.83717e-25	1.46944e-20	-0.334485	1	0.998	72.5368	58.7257	51.6308
SC-beta.PP	R138X.vs.WT	LDHA	1.56809e-24	4.76354e-20	0.608575	0.905	0.746	6.23364	8.67832	12.2941
SC-beta.PP	R138X.vs.WT	PTMS	3.02415e-24	9.18676e-20	-0.409538	0.937	0.973	8.45101	5.6598	5.27506
SC-beta.PP	R138X.vs.WT	TCTEX1D1	4.67543e-24	1.4203e-19	0.325814	0.265	0.015	0.0272811	0.257955	0.422946
SC-beta.PP	R138X.vs.WT	INHA	7.11979e-24	2.16285e-19	0.597984	0.524	0.182	0.408232	0.987228	1.5608
SC-beta.PP	R138X.vs.WT	ALDOA	1.24875e-23	3.79345e-19	0.479276	0.957	0.857	5.67918	6.92424	9.78625
SC-beta.PP	R138X.vs.WT	IGFBP2	1.24971e-23	3.79637e-19	0.611123	0.646	0.303	1.10306	1.61035	2.87488
SC-beta.PP	R138X.vs.WT	IGFBP5	2.41724e-23	7.34309e-19	1.20299	0.778	0.554	5.63302	12.3982	21.0884
SC-beta.PP	R138X.vs.WT	ACHE	3.66216e-23	1.11249e-18	0.631224	0.663	0.323	1.01411	1.93814	2.78635
SC-beta.PP	R138X.vs.WT	PRSS23	1.50085e-22	4.55928e-18	0.52986	0.398	0.091	0.191866	0.729536	1.02462
SC-beta.PP	R138X.vs.WT	RSPH9	3.65446e-22	1.11015e-17	0.413089	0.542	0.19	0.395445	0.862236	1.10919
SC-beta.PP	R138X.vs.WT	AKR7A2	4.64966e-22	1.41247e-17	0.62891	0.718	0.441	0.958998	1.9071	2.67423
SC-beta.PP	R138X.vs.WT	PPP1R1A	4.99083e-22	1.51611e-17	0.616508	0.856	0.783	3.35987	5.28295	7.07643
SC-beta.PP	R138X.vs.WT	IFI27L2	7.589e-22	2.30539e-17	0.503655	0.804	0.571	1.50774	2.40339	3.14971
SC-beta.PP	R138X.vs.WT	LOC389332	1.3474e-21	4.09312e-17	0.667754	0.744	0.47	1.93585	3.55257	4.72447
SC-beta.PP	R138X.vs.WT	CD99	1.40043e-21	4.25424e-17	0.447541	0.968	0.941	10.9178	15.2304	17.6449
SC-beta.PP	R138X.vs.WT	TAGLN2	3.08545e-21	9.37297e-17	0.461344	0.937	0.786	4.20639	6.15329	7.2584
SC-beta.PP	R138X.vs.WT	MSRA	3.11959e-21	9.47669e-17	0.363576	0.343	0.067	0.108485	0.34826	0.594516
SC-beta.PP	R138X.vs.WT	SLC16A3	4.82024e-21	1.46429e-16	0.535887	0.418	0.116	0.258856	0.420601	1.15134
SC-beta.PP	R138X.vs.WT	WDR25	5.34809e-21	1.62464e-16	0.487668	0.657	0.32	0.984654	1.40572	2.23204
SC-beta.PP	R138X.vs.WT	CLEC11A	9.16819e-21	2.78511e-16	-0.498029	0.15	0.463	1.18122	0.157897	0.32559
SC-beta.PP	R138X.vs.WT	PLTP	1.11096e-20	3.37487e-16	0.435527	0.398	0.106	0.190298	0.605924	0.839936
SC-beta.PP	R138X.vs.WT	TIMP1	1.49883e-20	4.55315e-16	0.545379	0.752	0.468	1.39011	2.67599	3.12356
SC-beta.PP	R138X.vs.WT	ACTG1	4.07217e-20	1.23704e-15	-0.299451	0.997	1	32.247	23.696	23.6435
SC-beta.PP	R138X.vs.WT	LY6E	9.57165e-20	2.90768e-15	0.392589	0.458	0.143	0.272462	0.943699	0.884274
SC-beta.PP	R138X.vs.WT	IRX1	9.77155e-20	2.9684e-15	0.350965	0.343	0.074	0.132167	0.311707	0.608172
SC-beta.PP	R138X.vs.WT	INA	1.66385e-19	5.05445e-15	-0.462607	0.764	0.874	4.07041	2.50483	2.19253
SC-beta.PP	R138X.vs.WT	PLD3	2.09478e-19	6.36353e-15	0.369168	0.991	0.973	10.1849	14.4918	15.1793
SC-beta.PP	R138X.vs.WT	IGF2	2.56581e-19	7.79442e-15	0.504593	0.303	0.057	0.101356	0.369317	0.824189
SC-beta.PP	R138X.vs.WT	MUC12	6.74221e-19	2.04815e-14	0.306999	0.288	0.047	0.0886802	0.226488	0.479887
SC-beta.PP	R138X.vs.WT	NENF	7.76078e-19	2.35757e-14	0.407291	0.896	0.724	2.82556	4.19309	4.74883
SC-beta.PP	R138X.vs.WT	TMOD1	7.7876e-19	2.36572e-14	-0.511124	0.628	0.833	4.68612	3.46124	2.41065
SC-beta.PP	R138X.vs.WT	STMN2	2.38435e-18	7.24319e-14	-0.31668	0.971	0.995	28.9694	24.9712	20.8346
SC-beta.PP	R138X.vs.WT	INS	2.59556e-18	7.88481e-14	0.692063	1	1	352.966	621.068	706.165
SC-beta.PP	R138X.vs.WT	PTMA	4.37094e-18	1.32781e-13	-0.263913	1	1	25.3127	20.6762	19.2092
SC-beta.PP	R138X.vs.WT	HSF4	6.00861e-18	1.8253e-13	0.370401	0.282	0.052	0.106376	0.227313	0.60238
SC-beta.PP	R138X.vs.WT	TMEM141	6.24607e-18	1.89743e-13	0.589139	0.651	0.387	0.916567	1.52166	2.45449
SC-beta.PP	R138X.vs.WT	FAM183A	6.53961e-18	1.9866e-13	0.306958	0.251	0.034	0.0677007	0.285146	0.451309
SC-beta.PP	R138X.vs.WT	C19orf81	8.02614e-18	2.43818e-13	-0.447188	0.112	0.369	0.792787	0.0602317	0.146351
SC-beta.PP	R138X.vs.WT	C9orf135	1.24929e-17	3.7951e-13	0.297798	0.274	0.047	0.0786322	0.222736	0.452799
SC-beta.PP	R138X.vs.WT	RAB3B	1.33081e-17	4.04273e-13	0.4644	0.798	0.532	1.70493	2.60589	3.3037
SC-beta.PP	R138X.vs.WT	MAP1B	1.45433e-17	4.41797e-13	-0.385838	0.991	1	16.2042	12.0842	10.6968
SC-beta.PP	R138X.vs.WT	PDLIM4	2.05021e-17	6.22813e-13	0.404209	0.501	0.204	0.394873	0.747033	1.08968
SC-beta.PP	R138X.vs.WT	LOC339535	2.68758e-17	8.16433e-13	0.259475	0.196	0.012	0.0174601	0.328409	0.318882
SC-beta.PP	R138X.vs.WT	HOPX	4.67562e-17	1.42036e-12	-0.754161	0.349	0.564	2.61034	0.911818	0.698321
SC-beta.PP	R138X.vs.WT	RNASE4	4.7137e-17	1.43193e-12	0.417516	0.412	0.143	0.238674	0.568986	0.880539
SC-beta.PP	R138X.vs.WT	LOC145837	5.14189e-17	1.562e-12	0.462841	0.398	0.133	0.294834	0.535326	1.05695
SC-beta.PP	R138X.vs.WT	MLF1	5.47546e-17	1.66334e-12	0.37251	0.51	0.224	0.38666	0.666976	1.01256
SC-beta.PP	R138X.vs.WT	ISL1	7.77601e-17	2.3622e-12	-0.484346	0.793	0.884	6.59591	4.93699	3.67984
SC-beta.PP	R138X.vs.WT	HLA-B	8.12343e-17	2.46774e-12	0.419743	0.421	0.15	0.283467	0.559756	0.952886
SC-beta.PP	R138X.vs.WT	CD74	1.68411e-16	5.11599e-12	0.324072	0.354	0.101	0.180994	0.4643	0.633016
SC-beta.PP	R138X.vs.WT	CO9	1.97296e-16	5.99345e-12	0.667772	0.744	0.502	1.31048	2.64576	3.50517
SC-beta.PP	R138X.vs.WT	TUBB2B	2.41451e-16	7.33479e-12	-0.387915	0.916	0.963	10.4904	7.78012	6.7959
SC-beta.PP	R138X.vs.WT	RPS21	2.67217e-16	8.11752e-12	-0.28254	0.971	0.983	10.5854	7.38846	7.73384
SC-beta.PP	R138X.vs.WT	FOXJ1	2.80523e-16	8.52173e-12	0.354505	0.317	0.081	0.141358	0.408114	0.626977
SC-beta.PP	R138X.vs.WT	TCF4	3.71527e-16	1.12863e-11	0.3976	0.444	0.167	0.342074	0.531525	0.997339
SC-beta.PP	R138X.vs.WT	S100A16	4.12836e-16	1.25411e-11	0.322884	0.346	0.101	0.157105	0.28017	0.598083
SC-beta.PP	R138X.vs.WT	SAMD11	4.94389e-16	1.50185e-11	-0.463405	0.239	0.5	1.2812	0.456577	0.435189
SC-beta.PP	R138X.vs.WT	CDH8	5.13206e-16	1.55902e-11	-0.557649	0.285	0.52	1.59217	0.608168	0.484158
SC-beta.PP	R138X.vs.WT	PACRG	6.76623e-16	2.05545e-11	0.333329	0.441	0.165	0.288798	0.534983	0.798655
SC-beta.PP	R138X.vs.WT	FEV	7.31693e-16	2.22274e-11	-0.391331	0.478	0.717	3.23594	1.30408	1.86416
SC-beta.PP	R138X.vs.WT	PPP1R32	7.43427e-16	2.25838e-11	0.276082	0.207	0.025	0.0294105	0.188601	0.356718
SC-beta.PP	R138X.vs.WT	NDUFA4	9.90564e-16	3.00913e-11	0.362335	0.902	0.823	3.83012	5.52617	5.93934
SC-beta.PP	R138X.vs.WT	TCEA3	1.01988e-15	3.09819e-11	0.259119	0.202	0.022	0.0285998	0.160459	0.332847
SC-beta.PP	R138X.vs.WT	C9orf16	1.25628e-15	3.81634e-11	-0.310371	0.914	0.946	6.86524	5.30083	4.76659
SC-beta.PP	R138X.vs.WT	HN1	1.47349e-15	4.47618e-11	-0.321339	0.937	0.953	8.75489	6.58692	6.07403
SC-beta.PP	R138X.vs.WT	C5orf49	2.11104e-15	6.41292e-11	0.332062	0.392	0.138	0.233669	0.594175	0.719536
SC-beta.PP	R138X.vs.WT	DCX	2.19138e-15	6.65698e-11	-0.421719	0.81	0.909	5.50452	4.2396	3.26643
SC-beta.PP	R138X.vs.WT	SLC2A1	2.41316e-15	7.3307e-11	0.45236	0.597	0.305	0.857476	1.35004	1.91999
SC-beta.PP	R138X.vs.WT	STMN1	2.53383e-15	7.69727e-11	-0.286495	0.994	0.998	24.2476	22.7691	17.9582
SC-beta.PP	R138X.vs.WT	PAPPA2	2.69132e-15	8.17568e-11	0.335941	0.343	0.099	0.290273	0.738742	0.805423
SC-beta.PP	R138X.vs.WT	CIB1	5.43241e-15	1.65026e-10	0.364723	0.55	0.266	0.546249	0.899422	1.22678
SC-beta.PP	R138X.vs.WT	GPX3	5.62395e-15	1.70844e-10	0.493771	0.55	0.278	0.645262	1.4066	1.69573
SC-beta.PP	R138X.vs.WT	SCG2	6.05329e-15	1.83887e-10	-0.578544	0.51	0.712	5.53903	2.87168	2.66653
SC-beta.PP	R138X.vs.WT	SERPINA1	1.27658e-14	3.878e-10	0.620546	0.262	0.062	0.119228	0.996065	1.0817
SC-beta.PP	R138X.vs.WT	SPAG4	2.06128e-14	6.26175e-10	0.280818	0.314	0.091	0.144322	0.380269	0.515325
SC-beta.PP	R138X.vs.WT	PIPOX	2.07815e-14	6.31299e-10	0.420145	0.772	0.594	1.69418	2.52912	3.10103
SC-beta.PP	R138X.vs.WT	RSPH1	2.95544e-14	8.97803e-10	0.280371	0.323	0.096	0.162334	0.441153	0.53849
SC-beta.PP	R138X.vs.WT	KCNK17	3.71478e-14	1.12848e-09	-0.502716	0.305	0.532	1.64019	0.967579	0.597015
SC-beta.PP	R138X.vs.WT	C5orf38	5.29147e-14	1.60744e-09	0.36539	0.464	0.195	0.481412	0.695973	1.13483
SC-beta.PP	R138X.vs.WT	CFC1	5.63589e-14	1.71207e-09	0.364865	0.686	0.421	1.27473	1.85957	2.27635
SC-beta.PP	R138X.vs.WT	RTN1	5.89837e-14	1.79181e-09	-0.311244	0.867	0.929	7.50551	6.79481	5.23059
SC-beta.PP	R138X.vs.WT	MARCKSL1	6.55202e-14	1.99037e-09	-0.271554	0.98	0.983	16.3273	13.8128	12.2068
SC-beta.PP	R138X.vs.WT	NPC2	7.34437e-14	2.23107e-09	0.361305	0.591	0.335	0.728468	1.27214	1.4807
SC-beta.PP	R138X.vs.WT	ZNF395	9.34106e-14	2.83763e-09	0.353048	0.585	0.31	0.716448	0.877314	1.44319
SC-beta.PP	R138X.vs.WT	SAT1	9.62516e-14	2.92393e-09	0.38734	0.473	0.212	0.415836	0.912142	1.08561
SC-beta.PP	R138X.vs.WT	SEC61G	1.13545e-13	3.44928e-09	0.296842	0.977	0.924	6.33031	7.64313	8.86368
SC-beta.PP	R138X.vs.WT	C4orf3	1.47661e-13	4.48564e-09	0.384358	0.867	0.746	3.11497	3.74801	5.04354
SC-beta.PP	R138X.vs.WT	OBSL1	1.85534e-13	5.63614e-09	0.346866	0.671	0.397	1.01368	1.25801	1.8486
SC-beta.PP	R138X.vs.WT	NAA20	1.88939e-13	5.73959e-09	0.406867	0.761	0.581	1.56295	2.61669	2.84981
SC-beta.PP	R138X.vs.WT	HIGD1A	2.45077e-13	7.44495e-09	0.354818	0.853	0.7	2.40919	3.2544	3.86124
SC-beta.PP	R138X.vs.WT	B2M	2.57533e-13	7.82333e-09	0.509267	0.752	0.564	1.67417	2.67334	3.45001
SC-beta.PP	R138X.vs.WT	MALAT1	2.65506e-13	8.06556e-09	-0.299551	1	1	339.251	321.039	251.178
SC-beta.PP	R138X.vs.WT	ODF3B	4.0228e-13	1.22205e-08	0.281654	0.259	0.067	0.0960692	0.247119	0.452642
SC-beta.PP	R138X.vs.WT	EPAS1	4.04087e-13	1.22754e-08	0.31926	0.605	0.308	0.777682	1.19898	1.44628
SC-beta.PP	R138X.vs.WT	C19orf43	4.63546e-13	1.40816e-08	-0.288388	0.839	0.904	3.97663	3.098	2.72984
SC-beta.PP	R138X.vs.WT	CITED2	7.14296e-13	2.16989e-08	0.482796	0.697	0.446	1.59435	2.56943	3.2044
SC-beta.PP	R138X.vs.WT	SMIM5	7.72627e-13	2.34709e-08	0.274367	0.265	0.071	0.115234	0.238163	0.467311
SC-beta.PP	R138X.vs.WT	ZNF503	9.50149e-13	2.88636e-08	-0.493352	0.369	0.559	1.89855	1.13471	0.769785
SC-beta.PP	R138X.vs.WT	SPINT2	9.62428e-13	2.92366e-08	0.301507	0.914	0.82	3.62299	4.16373	5.2498
SC-beta.PP	R138X.vs.WT	CETN2	1.69684e-12	5.15466e-08	0.359751	0.729	0.542	1.35144	1.75794	2.36955
SC-beta.PP	R138X.vs.WT	TCEAL5	2.15585e-12	6.54903e-08	-0.307914	0.029	0.192	0.440482	0.0578661	0.0587237
SC-beta.PP	R138X.vs.WT	AIF1	2.16455e-12	6.57547e-08	0.266105	0.346	0.121	0.244625	0.409648	0.624076
SC-beta.PP	R138X.vs.WT	NKX2-2	2.33551e-12	7.09482e-08	-0.444219	0.438	0.613	1.98927	1.26264	0.917091
SC-beta.PP	R138X.vs.WT	ENO1	2.4853e-12	7.54985e-08	0.370313	0.934	0.86	5.46159	5.54646	8.3576
SC-beta.PP	R138X.vs.WT	RPS20	2.71017e-12	8.23296e-08	-0.260894	0.971	0.963	10.8216	8.27417	8.10693
SC-beta.PP	R138X.vs.WT	PCDH20	3.11527e-12	9.46356e-08	0.256367	0.297	0.096	0.164456	0.298618	0.504742
SC-beta.PP	R138X.vs.WT	C21orf58	4.22161e-12	1.28244e-07	0.355667	0.363	0.143	0.255823	0.508774	0.792227
SC-beta.PP	R138X.vs.WT	SOX11	4.39636e-12	1.33553e-07	-0.51801	0.542	0.729	4.30573	3.11649	2.16065
SC-beta.PP	R138X.vs.WT	NEAT1	4.46564e-12	1.35657e-07	0.407706	0.464	0.227	0.57613	1.21699	1.3695
SC-beta.PP	R138X.vs.WT	APOA1	5.48235e-12	1.66543e-07	0.451044	0.375	0.155	0.289921	0.709195	1.02511
SC-beta.PP	R138X.vs.WT	FBXO17	5.99674e-12	1.82169e-07	0.323484	0.628	0.355	1.00544	1.44723	1.77138
SC-beta.PP	R138X.vs.WT	NOL3	6.53564e-12	1.9854e-07	0.369163	0.461	0.222	0.47524	0.752547	1.13397
SC-beta.PP	R138X.vs.WT	TTC39C	6.55321e-12	1.99073e-07	0.278629	0.401	0.175	0.280231	0.457905	0.691592
SC-beta.PP	R138X.vs.WT	TH	6.81948e-12	2.07162e-07	0.802585	0.256	0.074	0.535645	1.59631	2.42649
SC-beta.PP	R138X.vs.WT	SLC30A8	7.20783e-12	2.18959e-07	-0.54553	0.268	0.456	1.45246	0.480715	0.421283
SC-beta.PP	R138X.vs.WT	MAGED2	7.32023e-12	2.22374e-07	-0.271767	0.899	0.921	5.6399	4.70033	4.05981
SC-beta.PP	R138X.vs.WT	LOC283731	1.02444e-11	3.11204e-07	-0.270538	0.009	0.145	0.330002	0.0100595	0.0147502
SC-beta.PP	R138X.vs.WT	C10orf10	1.05653e-11	3.20951e-07	0.281786	0.32	0.111	0.230317	0.516126	0.630778
SC-beta.PP	R138X.vs.WT	RPL37	1.26337e-11	3.83786e-07	-0.258603	0.983	0.968	10.6129	8.23963	7.96665
SC-beta.PP	R138X.vs.WT	TMED9	1.51088e-11	4.58975e-07	0.287023	0.738	0.5	1.15953	1.60074	1.87748
SC-beta.PP	R138X.vs.WT	PRDX4	1.97795e-11	6.00862e-07	0.306954	0.68	0.448	1.03412	1.3342	1.76494
SC-beta.PP	R138X.vs.WT	LINC00617	2.13929e-11	6.49873e-07	0.259381	0.478	0.232	0.474941	0.666983	0.911711
SC-beta.PP	R138X.vs.WT	BEX5	2.34151e-11	7.11305e-07	-0.35728	0	0.121	0.429436	0.0150322	0
SC-beta.PP	R138X.vs.WT	CMTM8	2.39653e-11	7.28018e-07	-0.430339	0.45	0.594	1.77964	1.14125	0.807572
SC-beta.PP	R138X.vs.WT	ENSG00000198840	3.18098e-11	9.66317e-07	-0.253662	1	1	34.1267	35.5881	26.2567
SC-beta.PP	R138X.vs.WT	DUSP4	3.43424e-11	1.04325e-06	0.320703	0.487	0.244	0.565028	1.1713	1.15676
SC-beta.PP	R138X.vs.WT	IGFBP3	3.46763e-11	1.0534e-06	0.508404	0.458	0.227	0.777813	1.80585	1.95586
SC-beta.PP	R138X.vs.WT	SPOCK3	4.11951e-11	1.25143e-06	-0.384074	0.501	0.667	2.96657	3.09544	1.70155
SC-beta.PP	R138X.vs.WT	XBP1	4.2238e-11	1.28311e-06	0.466531	0.712	0.53	1.6482	2.76934	3.22243
SC-beta.PP	R138X.vs.WT	STC2	4.4963e-11	1.36589e-06	0.294841	0.421	0.192	0.423616	0.688039	0.911791
SC-beta.PP	R138X.vs.WT	AK4	4.8854e-11	1.48409e-06	0.262254	0.429	0.195	0.416609	0.444403	0.841389
SC-beta.PP	R138X.vs.WT	GCK	6.36021e-11	1.9321e-06	0.285312	0.651	0.382	0.940932	1.22946	1.58178
SC-beta.PP	R138X.vs.WT	GSTA1	8.02587e-11	2.4381e-06	0.360339	0.147	0.02	0.0303995	0.224243	0.477403
SC-beta.PP	R138X.vs.WT	GAPDH	8.45701e-11	2.56907e-06	0.268202	0.994	0.993	17.4441	18.2333	23.1178
SC-beta.PP	R138X.vs.WT	DIO3	8.72288e-11	2.64984e-06	-0.377811	0.061	0.227	0.623898	0.27459	0.112955
SC-beta.PP	R138X.vs.WT	TFF1	1.65977e-10	5.04205e-06	0.637873	0.233	0.071	0.1175	0.54097	1.11481
SC-beta.PP	R138X.vs.WT	THSD7A	2.06662e-10	6.27797e-06	-0.366609	0.11	0.291	0.696994	0.366467	0.176154
SC-beta.PP	R138X.vs.WT	ENO2	2.21067e-10	6.71556e-06	0.293753	0.839	0.697	2.28858	2.38612	3.41147
SC-beta.PP	R138X.vs.WT	CRIP1	4.0899e-10	1.24243e-05	0.269203	0.291	0.108	0.297334	0.542693	0.698109
SC-beta.PP	R138X.vs.WT	PGK1	4.44251e-10	1.34955e-05	0.329102	0.865	0.741	2.98591	3.06189	4.5393
SC-beta.PP	R138X.vs.WT	ASIC4	4.79312e-10	1.45605e-05	-0.302464	0.112	0.286	0.607343	0.300687	0.187819
SC-beta.PP	R138X.vs.WT	ADM	4.87081e-10	1.47966e-05	0.283734	0.242	0.076	0.1677	0.242939	0.550799
SC-beta.PP	R138X.vs.WT	PTPRN	5.10744e-10	1.55154e-05	0.282346	0.836	0.709	2.46681	3.31301	3.59781
SC-beta.PP	R138X.vs.WT	UBE2E3	6.38409e-10	1.93936e-05	-0.295894	0.516	0.7	2.53907	2.70321	1.63259
SC-beta.PP	R138X.vs.WT	SERPINB1	8.64752e-10	2.62695e-05	0.250457	0.352	0.155	0.24745	0.460567	0.60249
SC-beta.PP	R138X.vs.WT	SERPINE2	1.01541e-09	3.0846e-05	0.465369	0.242	0.081	0.224916	1.05315	0.950804
SC-beta.PP	R138X.vs.WT	CRYBA2	1.33666e-09	4.0605e-05	-0.467576	0.867	0.877	7.37758	3.92475	4.24872
SC-beta.PP	R138X.vs.WT	MAPT	1.45592e-09	4.4228e-05	-0.335406	0.294	0.48	1.2281	0.691883	0.5932
SC-beta.PP	R138X.vs.WT	ELAVL2	1.98217e-09	6.02144e-05	-0.367417	0.591	0.727	2.62421	1.44917	1.50984
SC-beta.PP	R138X.vs.WT	HOTAIRM1	2.21578e-09	6.73111e-05	-0.390596	0.049	0.187	0.574457	0.135726	0.0653619
SC-beta.PP	R138X.vs.WT	HSPB1	2.318e-09	7.04163e-05	0.386743	0.499	0.281	0.806866	2.0156	1.66003
SC-beta.PP	R138X.vs.WT	GCA	2.48756e-09	7.55672e-05	0.251819	0.464	0.244	0.403841	0.569331	0.805849
SC-beta.PP	R138X.vs.WT	SLC26A3	2.58516e-09	7.85319e-05	0.266815	0.104	0.007	0.0105943	0.115724	0.319633
SC-beta.PP	R138X.vs.WT	ENSG00000210196	2.61505e-09	7.94401e-05	-0.397612	0.461	0.611	2.13365	1.81051	1.10557
SC-beta.PP	R138X.vs.WT	ZNF428	2.65331e-09	8.06022e-05	-0.260162	0.89	0.901	5.05022	4.44758	3.66428
SC-beta.PP	R138X.vs.WT	INSIG2	2.7653e-09	8.40044e-05	0.278702	0.409	0.207	0.355638	0.535327	0.791358
SC-beta.PP	R138X.vs.WT	ATP1B1	2.92878e-09	8.89704e-05	0.317119	0.925	0.818	4.4081	6.16649	6.42622
SC-beta.PP	R138X.vs.WT	NSG1	3.2644e-09	9.91658e-05	-0.342722	0.573	0.717	2.85031	2.16335	1.73309
SC-beta.PP	R138X.vs.WT	SPAG16	4.00532e-09	0.000121674	0.266417	0.718	0.493	1.14674	1.69502	1.8021
SC-beta.PP	R138X.vs.WT	NOS1AP	4.22384e-09	0.000128312	-0.378345	0.282	0.456	1.28363	0.62611	0.564273
SC-beta.PP	R138X.vs.WT	STC1	4.8877e-09	0.000148479	0.376509	0.438	0.232	0.585103	0.638452	1.3098
SC-beta.PP	R138X.vs.WT	LY6H	4.96471e-09	0.000150818	-0.297923	0.695	0.813	3.75946	3.15176	2.53323
SC-beta.PP	R138X.vs.WT	C6orf48	5.33222e-09	0.000161982	-0.269575	0.896	0.921	5.46792	4.05106	3.93958
SC-beta.PP	R138X.vs.WT	ENSG00000210194	6.96231e-09	0.000211501	-0.440643	0.553	0.682	3.14985	2.31175	1.67094
SC-beta.PP	R138X.vs.WT	H2AFY2	7.16667e-09	0.000217709	-0.296829	0.594	0.69	2.09118	1.60101	1.29728
SC-beta.PP	R138X.vs.WT	AUTS2	8.19108e-09	0.000248829	-0.347479	0.167	0.333	0.794956	0.366219	0.268077
SC-beta.PP	R138X.vs.WT	TMED10	1.36349e-08	0.000414202	0.264077	0.72	0.559	1.31834	1.57449	2.01901
SC-beta.PP	R138X.vs.WT	LGALS3BP	1.40743e-08	0.000427548	0.258344	0.588	0.352	0.854643	0.889792	1.40136
SC-beta.PP	R138X.vs.WT	VIM	1.74472e-08	0.000530012	0.474968	0.631	0.426	2.08772	3.71116	3.96493
SC-beta.PP	R138X.vs.WT	DPCD	1.87611e-08	0.000569924	0.288199	0.666	0.458	1.07981	1.26137	1.77452
SC-beta.PP	R138X.vs.WT	CDKN1C	3.72422e-08	0.00113134	0.362401	0.631	0.468	1.51387	2.14023	2.61186
SC-beta.PP	R138X.vs.WT	TFF3	5.38021e-08	0.0016344	0.610228	0.784	0.712	3.45958	5.41667	7.20941
SC-beta.PP	R138X.vs.WT	RAMP1	6.17794e-08	0.00187674	-0.424705	0.15	0.298	0.874725	0.185004	0.226
SC-beta.PP	R138X.vs.WT	ALDH1A1	6.29231e-08	0.00191148	-0.578836	0.256	0.409	1.65872	0.615328	0.490346
SC-beta.PP	R138X.vs.WT	ELMO1	7.38e-08	0.0022419	0.25868	0.657	0.456	1.43781	1.69821	2.15749
SC-beta.PP	R138X.vs.WT	CKB	1.03026e-07	0.00312972	0.4012	0.965	0.931	7.7025	8.82158	11.9982
SC-beta.PP	R138X.vs.WT	ARL5A	1.50491e-07	0.00457163	0.271878	0.726	0.562	1.54048	2.18325	2.3342
SC-beta.PP	R138X.vs.WT	PHF14	1.85112e-07	0.00562334	-0.276596	0.582	0.667	1.95179	1.82776	1.23852
SC-beta.PP	R138X.vs.WT	TCEAL7	1.88038e-07	0.00571222	0.256894	0.536	0.323	1.32642	2.52478	2.00784
SC-beta.PP	R138X.vs.WT	HILPDA	2.83693e-07	0.00861803	0.449856	0.389	0.222	0.536993	0.76552	1.41014
SC-beta.PP	R138X.vs.WT	PHLDA2	2.97183e-07	0.00902782	-0.277791	0.104	0.236	0.546116	0.261398	0.171114
SC-beta.PP	R138X.vs.WT	STRA6	3.70367e-07	0.011251	-0.264892	0.124	0.259	0.489998	0.10933	0.143258
SC-beta.PP	R138X.vs.WT	FAM110B	4.52391e-07	0.0137427	-0.285107	0.138	0.278	0.626292	0.309906	0.222864
SC-beta.PP	R138X.vs.WT	TXNDC12	5.16011e-07	0.0156754	0.258448	0.614	0.436	0.902124	1.14586	1.4631
SC-beta.PP	R138X.vs.WT	PLS3	7.32058e-07	0.0222385	-0.270651	0.135	0.266	0.518622	0.291	0.158531
SC-beta.PP	R138X.vs.WT	MEIS2	1.00494e-06	0.0305279	-0.437706	0.121	0.246	0.873062	0.293523	0.209091
SC-beta.PP	R138X.vs.WT	CLU	1.11782e-06	0.0339571	0.266411	0.89	0.783	4.86876	6.11087	6.66033
SC-beta.PP	R138X.vs.WT	LRTM1	1.19454e-06	0.0362878	-0.328807	0.112	0.234	0.613702	0.205913	0.161513
SC-beta.PP	R138X.vs.WT	ENSG00000210082	1.42278e-06	0.0432211	-0.265047	0.994	0.998	23.2584	17.3973	17.6103
SC-beta.PP	R138X.vs.WT	HEY1	1.49379e-06	0.0453782	-0.25392	0.055	0.16	0.370111	0.0824188	0.062869
SC-beta.PP	R138X.vs.WT	SERINC2	1.49873e-06	0.0455283	-0.277345	0.36	0.502	1.31025	0.96728	0.75069
SC-beta.PP	R138X.vs.WT	TMX4	1.57777e-06	0.0479294	0.252574	0.62	0.426	1.017	1.47784	1.59655
SC-PP	NULL.vs.WT	IGFBP7	3.35171e-46	1.01818e-41	-1.1752	0.038	0.439	2.52748	0.0891386	0.0977252
SC-PP	NULL.vs.WT	HOTAIRM1	2.55762e-41	7.76953e-37	-1.09409	0.195	0.621	4.40682	0.810433	0.942764
SC-PP	NULL.vs.WT	FEV	4.70981e-31	1.43075e-26	-0.736673	0.588	0.828	7.38389	3.0134	4.11688
SC-PP	NULL.vs.WT	C12orf75	1.20356e-28	3.65618e-24	0.670388	0.913	0.752	5.86155	12.4143	10.142
SC-PP	NULL.vs.WT	CLU	2.22335e-28	6.7541e-24	0.714589	0.871	0.67	3.85709	8.92471	9.21276
SC-PP	NULL.vs.WT	C19orf81	8.49715e-24	2.58127e-19	-0.453263	0.03	0.267	0.672432	0.0629154	0.144631
SC-PP	NULL.vs.WT	RPS12	9.73156e-24	2.95625e-19	-0.390416	0.968	0.995	21.8151	14.4407	15.2651
SC-PP	NULL.vs.WT	SCGN	1.38208e-20	4.19848e-16	0.651489	0.814	0.632	3.5931	7.81138	6.76559
SC-PP	NULL.vs.WT	CLEC11A	2.14912e-20	6.52859e-16	-0.445435	0.061	0.302	0.810113	0.15946	0.276344
SC-PP	NULL.vs.WT	HOXA1	9.45482e-20	2.87218e-15	-0.565822	0.078	0.316	1.08673	0.185037	0.109452
SC-PP	NULL.vs.WT	TCEAL5	2.07909e-16	6.31585e-12	-0.329216	0.011	0.163	0.431274	0.0297843	0.0312316
SC-PP	NULL.vs.WT	RPRM	2.69942e-16	8.20029e-12	-0.530537	0.021	0.188	0.833412	0.0785756	0.0676826
SC-PP	NULL.vs.WT	GFRA1	1.96759e-15	5.97715e-11	-0.409982	0.051	0.237	0.704426	0.131163	0.130123
SC-PP	NULL.vs.WT	SLC30A8	2.7973e-15	8.49764e-11	-0.579449	0.093	0.292	1.14876	0.203748	0.290301
SC-PP	NULL.vs.WT	CALB1	6.41746e-15	1.9495e-10	-0.523562	0.034	0.199	0.818925	0.0775429	0.157436
SC-PP	NULL.vs.WT	KCTD8	5.20013e-14	1.5797e-09	-0.441198	0.059	0.24	0.822187	0.172149	0.164079
SC-PP	NULL.vs.WT	LOC339535	1.10425e-12	3.3545e-08	0.369676	0.18	0.025	0.0497136	0.519214	0.32654
SC-PP	NULL.vs.WT	VIM	1.43888e-12	4.37103e-08	0.614147	0.558	0.351	1.64121	3.88117	3.41255
SC-PP	NULL.vs.WT	IAPP	1.93842e-12	5.88853e-08	0.822006	0.715	0.572	12.3204	29.3047	24.7648
SC-PP	NULL.vs.WT	SYT11	6.69335e-12	2.03331e-07	-0.343026	0.106	0.292	0.815272	0.288154	0.757895
SC-PP	NULL.vs.WT	LOC400043	2.35922e-11	7.16683e-07	-0.399117	0.23	0.439	1.5066	0.681706	0.932553
SC-PP	NULL.vs.WT	DHRS2	3.28014e-11	9.96441e-07	-0.297777	0.027	0.155	0.465422	0.088027	0.0562708
SC-PP	NULL.vs.WT	CRYBA2	2.42435e-10	7.3647e-06	-0.657512	0.742	0.828	10.1348	4.76937	7.15021
SC-PP	NULL.vs.WT	TSPAN13	1.35444e-09	4.11451e-05	-0.439314	0.558	0.684	3.85016	2.12583	1.80636
SC-PP	NULL.vs.WT	SNCG	1.37478e-09	4.17631e-05	0.533226	0.463	0.275	1.66021	3.53412	3.27781
SC-PP	NULL.vs.WT	LY6E	1.6442e-09	4.99476e-05	0.331624	0.281	0.117	0.245124	0.734744	0.863738
SC-PP	NULL.vs.WT	SERPINE2	2.65719e-09	8.072e-05	0.636219	0.448	0.281	0.990775	2.76122	2.58953
SC-PP	NULL.vs.WT	ID2	3.22205e-09	9.78795e-05	-0.454264	0.345	0.537	3.49711	1.85528	2.01457
SC-PP	NULL.vs.WT	ZFAS1	8.36752e-09	0.000254188	-0.268805	0.763	0.877	6.06937	4.40307	4.94464
SC-PP	NULL.vs.WT	HEPACAM2	1.79657e-08	0.000545762	0.396306	0.332	0.166	0.466137	1.17916	1.16431
SC-PP	NULL.vs.WT	SLC32A1	1.99387e-08	0.000605698	-0.364398	0.131	0.283	0.979916	0.375279	0.274739
SC-PP	NULL.vs.WT	PTPRN2	2.0627e-08	0.000626608	0.320637	0.461	0.294	0.767896	1.43617	1.29764
SC-PP	NULL.vs.WT	CALCA	2.96525e-08	0.000900783	0.806295	0.178	0.052	0.597842	2.57852	3.6345
SC-PP	NULL.vs.WT	CNR1	3.12323e-08	0.000948774	-0.259497	0.076	0.207	0.597717	0.232542	0.232275
SC-PP	NULL.vs.WT	PAM	4.07063e-08	0.00123658	0.398447	0.543	0.368	1.3713	2.53208	2.28965
SC-PP	NULL.vs.WT	ENSG00000198840	5.43172e-08	0.00165005	0.255448	0.998	0.992	32.3514	42.058	30.9198
SC-PP	NULL.vs.WT	RGS4	6.71918e-08	0.00204115	-0.408446	0.254	0.417	1.97195	0.975402	1.42596
SC-PP	NULL.vs.WT	HOXB2	1.38852e-07	0.00421806	-0.373292	0.292	0.447	1.87912	0.982173	1.26242
SC-PP	NULL.vs.WT	SLC8A1	1.52894e-07	0.00464463	-0.263137	0.08	0.202	0.539951	0.183663	0.227232
SC-PP	NULL.vs.WT	TCEAL7	1.92718e-07	0.0058544	0.386467	0.467	0.297	1.37134	2.49007	2.16992
SC-PP	NULL.vs.WT	PGAM2	2.72072e-07	0.00826499	0.321421	0.3	0.153	0.390581	0.917732	1.0693
SC-PP	NULL.vs.WT	LMO4	2.72242e-07	0.00827018	-0.295701	0.33	0.493	2.15657	1.34852	1.00421
SC-PP	NULL.vs.WT	LMO1	3.32699e-07	0.0101067	0.286131	0.408	0.251	0.915984	1.55069	1.76732
SC-PP	NULL.vs.WT	BCAM	3.39681e-07	0.0103188	0.399029	0.594	0.474	1.67808	2.99134	2.88513
SC-PP	NULL.vs.WT	APOE	3.77831e-07	0.0114778	0.382133	0.423	0.259	0.875089	1.74777	2.33779
SC-PP	NULL.vs.WT	TMEM178A	5.48414e-07	0.0166597	-0.269646	0.074	0.188	0.564239	0.19453	0.131965
SC-PP	NULL.vs.WT	SDC2	5.79384e-07	0.0176005	-0.319951	0.163	0.302	1.07021	0.503353	0.473153
SC-PP	NULL.vs.WT	S100A6	8.82303e-07	0.0268026	-0.256584	0.332	0.518	2.00526	1.32514	2.64482
SC-PP	NULL.vs.WT	CDC42EP3	1.13705e-06	0.0345414	0.276502	0.334	0.188	0.496917	0.973699	1.05608
SC-PP	NULL.vs.WT	IGSF21	1.2518e-06	0.0380272	-0.297406	0.381	0.518	2.01298	1.23786	1.51672
SC-PP	NULL.vs.WT	MT1F	1.32161e-06	0.0401478	-0.301329	0.095	0.213	0.69426	0.253472	0.468614
SC-PP	NULL.vs.WT	SCG2	1.54019e-06	0.0467878	-0.359415	0.556	0.662	5.45818	3.50836	5.24057
SC-PP	R138X.vs.WT	IGFBP7	2.09612e-30	6.36759e-26	-1.16734	0.048	0.439	2.52748	0.0891386	0.0977252
SC-PP	R138X.vs.WT	HOTAIRM1	9.36416e-27	2.84465e-22	-1.02355	0.234	0.621	4.40682	0.810433	0.942764
SC-PP	R138X.vs.WT	CLU	7.34588e-21	2.23153e-16	0.743199	0.869	0.67	3.85709	8.92471	9.21276
SC-PP	R138X.vs.WT	HOXA1	2.35545e-17	7.15538e-13	-0.63173	0.055	0.316	1.08673	0.185037	0.109452
SC-PP	R138X.vs.WT	MIF	3.37523e-15	1.02533e-10	0.327707	0.997	0.995	28.5919	33.3396	40.0672
SC-PP	R138X.vs.WT	RPS12	3.38076e-15	1.02701e-10	-0.338399	0.986	0.995	21.8151	14.4407	15.2651
SC-PP	R138X.vs.WT	FEV	1.19093e-14	3.6178e-10	-0.493768	0.621	0.828	7.38389	3.0134	4.11688
SC-PP	R138X.vs.WT	SERPINE2	7.67619e-13	2.33187e-08	0.589497	0.531	0.281	0.990775	2.76122	2.58953
SC-PP	R138X.vs.WT	TSPAN13	1.99314e-12	6.05476e-08	-0.547125	0.507	0.684	3.85016	2.12583	1.80636
SC-PP	R138X.vs.WT	SCGN	2.94904e-12	8.95861e-08	0.525148	0.786	0.632	3.5931	7.81138	6.76559
SC-PP	R138X.vs.WT	C19orf81	4.92688e-12	1.49669e-07	-0.379196	0.059	0.267	0.672432	0.0629154	0.144631
SC-PP	R138X.vs.WT	C12orf75	1.54177e-11	4.68359e-07	0.48479	0.883	0.752	5.86155	12.4143	10.142
SC-PP	R138X.vs.WT	APOE	5.22247e-11	1.58648e-06	0.576652	0.507	0.259	0.875089	1.74777	2.33779
SC-PP	R138X.vs.WT	GFRA1	6.68757e-11	2.03155e-06	-0.410902	0.052	0.237	0.704426	0.131163	0.130123
SC-PP	R138X.vs.WT	TCEAL5	1.33245e-10	4.04771e-06	-0.327811	0.014	0.163	0.431274	0.0297843	0.0312316
SC-PP	R138X.vs.WT	RPRM	1.80122e-10	5.47174e-06	-0.540688	0.028	0.188	0.833412	0.0785756	0.0676826
SC-PP	R138X.vs.WT	LY6E	2.73636e-10	8.31253e-06	0.403349	0.31	0.117	0.245124	0.734744	0.863738
SC-PP	R138X.vs.WT	CALB1	3.49428e-10	1.06149e-05	-0.452038	0.034	0.199	0.818925	0.0775429	0.157436
SC-PP	R138X.vs.WT	KCTD8	1.00257e-09	3.0456e-05	-0.448107	0.066	0.24	0.822187	0.172149	0.164079
SC-PP	R138X.vs.WT	CLEC11A	1.501e-09	4.55974e-05	-0.349389	0.11	0.302	0.810113	0.15946	0.276344
SC-PP	R138X.vs.WT	LDHA	2.39277e-09	7.26876e-05	0.590955	0.697	0.556	3.20927	4.60288	6.60073
SC-PP	R138X.vs.WT	SLC30A8	3.10341e-09	9.42754e-05	-0.510013	0.11	0.292	1.14876	0.203748	0.290301
SC-PP	R138X.vs.WT	DHRS2	7.05242e-09	0.000214238	-0.327399	0.021	0.155	0.465422	0.088027	0.0562708
SC-PP	R138X.vs.WT	CALCA	8.69338e-09	0.000264088	1.06488	0.193	0.052	0.597842	2.57852	3.6345
SC-PP	R138X.vs.WT	PGAM2	9.32028e-09	0.000283131	0.397486	0.341	0.153	0.390581	0.917732	1.0693
SC-PP	R138X.vs.WT	LY6H	1.18099e-08	0.000358761	-0.344481	0.69	0.828	6.15616	5.11418	4.07077
SC-PP	R138X.vs.WT	PKM	1.22673e-08	0.000372656	0.329347	0.945	0.899	6.89693	8.04553	9.9772
SC-PP	R138X.vs.WT	SLC32A1	1.88595e-08	0.000572913	-0.440313	0.11	0.283	0.979916	0.375279	0.274739
SC-PP	R138X.vs.WT	INS	2.24977e-08	0.000683434	0.495425	1	1	114.287	126.919	188.209
SC-PP	R138X.vs.WT	LMO1	2.65784e-08	0.0008074	0.367648	0.445	0.251	0.915984	1.55069	1.76732
SC-PP	R138X.vs.WT	TPI1	2.73893e-08	0.000832032	0.411144	0.948	0.926	10.0926	11.8967	15.7337
SC-PP	R138X.vs.WT	NR2F1	3.19283e-08	0.000969917	0.527493	0.238	0.084	0.256152	0.618583	1.12877
SC-PP	R138X.vs.WT	HEPACAM2	3.60757e-08	0.00109591	0.389472	0.355	0.166	0.466137	1.17916	1.16431
SC-PP	R138X.vs.WT	GSTA1	7.6501e-08	0.00232395	0.721639	0.224	0.079	0.377055	1.58106	1.83371
SC-PP	R138X.vs.WT	VIM	8.42591e-08	0.00255962	0.513214	0.531	0.351	1.64121	3.88117	3.41255
SC-PP	R138X.vs.WT	FAM162A	1.0215e-07	0.00310311	0.410494	0.428	0.234	0.675861	1.12336	1.52646
SC-PP	R138X.vs.WT	ENO1	1.58253e-07	0.0048074	0.513645	0.834	0.744	4.82761	6.56718	8.7401
SC-PP	R138X.vs.WT	CALB2	2.10817e-07	0.00640419	0.422685	0.576	0.373	3.01168	4.47666	5.12203
SC-PP	R138X.vs.WT	LMO4	2.18289e-07	0.0066312	-0.454239	0.317	0.493	2.15657	1.34852	1.00421
SC-PP	R138X.vs.WT	CITED2	2.20012e-07	0.00668354	0.348214	0.583	0.376	1.69928	2.2176	2.82362
SC-PP	R138X.vs.WT	IGFBP2	2.37477e-07	0.00721407	0.477162	0.331	0.166	0.441788	0.915182	1.32344
SC-PP	R138X.vs.WT	SVIP	2.46791e-07	0.00749701	0.296642	0.383	0.199	0.541342	0.919937	1.07362
SC-PP	R138X.vs.WT	BCAM	4.16702e-07	0.0126586	0.372058	0.631	0.474	1.67808	2.99134	2.88513
SC-PP	R138X.vs.WT	ID2	5.3258e-07	0.0161787	-0.39998	0.348	0.537	3.49711	1.85528	2.01457
SC-PP	R138X.vs.WT	TMEM178A	6.26158e-07	0.0190214	-0.323444	0.059	0.188	0.564239	0.19453	0.131965
SC-PP	R138X.vs.WT	TH	7.7297e-07	0.0234813	0.451906	0.186	0.06	0.483085	0.635766	1.33038
SC-PP	R138X.vs.WT	KRT8	7.75284e-07	0.0235516	0.319003	0.638	0.466	1.60159	2.23446	2.57915
SC-PP	R138X.vs.WT	KCNK16	8.48657e-07	0.0257805	0.322321	0.272	0.123	0.312504	0.680055	0.811685
SC-PP	R138X.vs.WT	PAM	8.91857e-07	0.0270928	0.32734	0.548	0.368	1.3713	2.53208	2.28965
SC-PP	R138X.vs.WT	CAPN2	1.37773e-06	0.0418527	0.259461	0.279	0.125	0.296611	0.459361	0.680707
SC-PP	R138X.vs.WT	MEIS3	1.63395e-06	0.0496362	-0.331929	0.424	0.564	2.21124	1.38519	1.30419
SC-beta.zinc	NULL.vs.WT	TPPP3	3.29318e-14	1.0004e-09	1.37969	0.774	0.352	0.467888	4.83288	2.83993
SC-beta.zinc	NULL.vs.WT	ALDH1A1	3.73854e-14	1.13569e-09	-1.0312	0.755	0.966	9.27964	2.66552	3.52549
SC-beta.zinc	NULL.vs.WT	TFF1	9.32361e-11	2.83233e-06	0.905383	0.396	0.056	0.0720176	1.65097	0.926158
SC-beta.zinc	NULL.vs.WT	CALB2	3.91838e-10	1.19033e-05	1.40285	0.679	0.307	0.64071	5.67241	7.25942
SC-beta.zinc	NULL.vs.WT	LOC339535	6.26774e-10	1.90401e-05	0.314977	0.283	0.022	0.0130882	0.388161	0.195898
SC-beta.zinc	NULL.vs.WT	FAM26D	7.48167e-10	2.27278e-05	0.313642	0.226	0.006	0.00260011	0.371958	0.142951
SC-beta.zinc	NULL.vs.WT	PHGR1	8.43898e-10	2.56359e-05	-0.783994	0.075	0.575	1.44708	0.117285	0.546237
SC-beta.zinc	NULL.vs.WT	LOC145837	1.90445e-09	5.78533e-05	0.804585	0.679	0.285	0.521484	2.40168	1.33717
SC-beta.zinc	NULL.vs.WT	PCSK2	3.44514e-09	0.000104657	0.709084	0.83	0.531	1.01559	3.09593	2.20363
SC-beta.zinc	NULL.vs.WT	CRTAC1	5.53499e-09	0.000168142	0.76448	0.453	0.117	0.157581	1.48634	0.940286
SC-beta.zinc	NULL.vs.WT	PGAM2	6.85519e-09	0.000208247	0.661892	0.642	0.263	0.313463	1.54609	1.4167
SC-beta.zinc	NULL.vs.WT	GNAL	1.05422e-08	0.000320251	0.464139	0.585	0.201	0.307861	1.08034	1.26957
SC-beta.zinc	NULL.vs.WT	TMEM190	1.53736e-08	0.00046702	1.12658	0.887	0.698	2.33816	9.29857	6.53265
SC-beta.zinc	NULL.vs.WT	NAA20	3.24592e-08	0.000986046	0.518247	0.868	0.62	1.06704	2.47073	2.42205
SC-beta.zinc	NULL.vs.WT	DHRS2	4.92253e-08	0.00149537	-0.773758	0.019	0.425	1.18627	0.00847501	0.10867
SC-beta.zinc	NULL.vs.WT	CRYBA2	5.74548e-08	0.00174536	-1.03382	0.887	0.994	33.9546	11.4314	14.4229
SC-beta.zinc	NULL.vs.WT	IGFBP3	6.377e-08	0.00193721	0.684499	0.868	0.525	3.10013	7.12965	7.7509
SC-beta.zinc	NULL.vs.WT	TMEM163	7.1969e-08	0.00218627	0.544893	0.679	0.33	0.48622	1.56287	1.50959
SC-beta.zinc	NULL.vs.WT	BEX5	7.82497e-08	0.00237707	-0.65297	0	0.397	0.921239	0	0.0417722
SC-beta.zinc	NULL.vs.WT	TFF3	1.02229e-07	0.00310551	0.661862	0.925	0.855	3.05765	6.86535	6.04862
SC-beta.zinc	NULL.vs.WT	MIAT	1.17275e-07	0.00356259	0.863714	0.774	0.464	1.03	3.81508	3.63533
SC-beta.zinc	NULL.vs.WT	CKB	1.39127e-07	0.00422641	1.16487	0.943	0.793	2.53396	10.3281	6.79616
SC-beta.zinc	NULL.vs.WT	PAPPA2	1.57587e-07	0.00478717	0.498005	0.283	0.045	0.030092	0.69495	0.49481
SC-beta.zinc	NULL.vs.WT	TAGLN2	1.98713e-07	0.0060365	0.480925	0.962	0.972	4.43746	7.79547	6.91413
SC-beta.zinc	NULL.vs.WT	C19orf81	2.42611e-07	0.00737003	-0.345141	0.057	0.447	0.469523	0.0405996	0.165691
SC-beta.zinc	NULL.vs.WT	CSRP1	5.27822e-07	0.0160342	-0.37057	0	0.358	0.44856	0	0.0158122
SC-beta.zinc	NULL.vs.WT	S100A6	8.02137e-07	0.0243673	-0.582584	0.491	0.877	3.98692	1.78496	3.10649
SC-beta.zinc	NULL.vs.WT	RTN4	1.02601e-06	0.0311681	0.523692	0.943	0.933	3.31602	6.28652	6.40349
SC-beta.zinc	NULL.vs.WT	MIF	1.07928e-06	0.0327864	0.292913	1	1	33.6962	45.5042	50.787
SC-beta.zinc	NULL.vs.WT	SEC11C	1.08572e-06	0.032982	-0.54263	0.755	0.899	3.88362	1.83845	2.16644
SC-beta.zinc	NULL.vs.WT	CLEC11A	1.32009e-06	0.0401018	-0.408428	0.132	0.547	0.910256	0.269737	0.31557
SC-beta.zinc	R138X.vs.WT	TPI1	3.32123e-17	1.00892e-12	0.558905	0.989	0.989	9.86084	15.7695	17.993
SC-beta.zinc	R138X.vs.WT	CALB2	4.76826e-16	1.4485e-11	1.61623	0.713	0.307	0.64071	5.67241	7.25942
SC-beta.zinc	R138X.vs.WT	MIAT	2.67202e-15	8.11706e-11	0.825668	0.862	0.464	1.03	3.81508	3.63533
SC-beta.zinc	R138X.vs.WT	MIF	8.14311e-15	2.47372e-10	0.40051	1	1	33.6962	45.5042	50.787
SC-beta.zinc	R138X.vs.WT	TPPP3	1.06709e-14	3.24161e-10	0.961629	0.724	0.352	0.467888	4.83288	2.83993
SC-beta.zinc	R138X.vs.WT	ALDH1A1	1.48543e-14	4.51245e-10	-0.82044	0.701	0.966	9.27964	2.66552	3.52549
SC-beta.zinc	R138X.vs.WT	GNAL	4.18403e-13	1.27102e-08	0.551199	0.609	0.201	0.307861	1.08034	1.26957
SC-beta.zinc	R138X.vs.WT	RTN4	1.44387e-12	4.38618e-08	0.539617	0.954	0.933	3.31602	6.28652	6.40349
SC-beta.zinc	R138X.vs.WT	TMEM190	1.13128e-11	3.43661e-07	0.813826	0.897	0.698	2.33816	9.29857	6.53265
SC-beta.zinc	R138X.vs.WT	MT1H	2.40325e-11	7.3006e-07	-1.91937	0.839	0.939	122.323	39.5761	17.0915
SC-beta.zinc	R138X.vs.WT	SLC16A3	6.07373e-11	1.84508e-06	0.45381	0.54	0.156	0.196536	0.422796	0.883706
SC-beta.zinc	R138X.vs.WT	WSB1	1.24371e-10	3.77815e-06	0.661391	0.92	0.659	1.11436	2.71961	3.09653
SC-beta.zinc	R138X.vs.WT	GNG3	1.36577e-10	4.14895e-06	0.67417	0.621	0.291	0.400453	1.19276	1.74825
SC-beta.zinc	R138X.vs.WT	DHRS2	1.69418e-10	5.14658e-06	-0.679036	0.034	0.425	1.18627	0.00847501	0.10867
SC-beta.zinc	R138X.vs.WT	MT1F	1.84167e-10	5.59463e-06	-0.628798	1	1	39.5696	30.3305	20.633
SC-beta.zinc	R138X.vs.WT	TFF1	2.75329e-10	8.36394e-06	0.585985	0.345	0.056	0.0720176	1.65097	0.926158
SC-beta.zinc	R138X.vs.WT	GAPDH	2.99097e-10	9.08596e-06	0.426585	1	0.994	16.5899	21.8788	25.948
SC-beta.zinc	R138X.vs.WT	MLLT11	7.32924e-10	2.22648e-05	0.495743	0.851	0.749	1.83038	3.09126	3.64667
SC-beta.zinc	R138X.vs.WT	MT1G	8.10007e-10	2.46064e-05	-0.999709	0.989	1	275.092	186.909	100.598
SC-beta.zinc	R138X.vs.WT	BEX5	9.95762e-10	3.02493e-05	-0.612047	0.034	0.397	0.921239	0	0.0417722
SC-beta.zinc	R138X.vs.WT	MT1E	1.26639e-09	3.84705e-05	-0.650121	0.989	1	69.2075	46.5895	35.6471
SC-beta.zinc	R138X.vs.WT	C9orf24	2.30008e-09	6.98719e-05	0.463679	0.448	0.123	0.192031	1.23354	0.895226
SC-beta.zinc	R138X.vs.WT	CIRBP	2.43589e-09	7.39975e-05	0.429182	0.966	0.95	4.11476	6.46916	6.85627
SC-beta.zinc	R138X.vs.WT	IGFBP3	3.41024e-09	0.000103596	0.758138	0.828	0.525	3.10013	7.12965	7.7509
SC-beta.zinc	R138X.vs.WT	CSRP1	3.68008e-09	0.000111794	-0.354881	0.023	0.358	0.44856	0	0.0158122
SC-beta.zinc	R138X.vs.WT	MLF1	4.20857e-09	0.000127848	0.377172	0.54	0.223	0.218305	0.715125	0.776477
SC-beta.zinc	R138X.vs.WT	ALDOA	4.71182e-09	0.000143136	0.455128	0.966	0.944	4.36648	6.94591	7.45959
SC-beta.zinc	R138X.vs.WT	SNAP25	6.34e-09	0.000192596	0.494205	0.782	0.48	0.671128	1.5777	1.7393
SC-beta.zinc	R138X.vs.WT	GAS5	8.0425e-09	0.000244315	0.407925	1	0.961	5.12286	7.67496	8.20691
SC-beta.zinc	R138X.vs.WT	MT1M	8.06328e-09	0.000244946	-1.20953	0.253	0.637	8.97234	4.33678	1.97513
SC-beta.zinc	R138X.vs.WT	LDHA	8.71648e-09	0.000264789	0.530097	0.943	0.838	4.86765	8.56039	8.9697
SC-beta.zinc	R138X.vs.WT	CDKN1C	1.23079e-08	0.00037389	0.781792	0.793	0.547	1.31763	3.17632	4.06492
SC-beta.zinc	R138X.vs.WT	SCAND1	1.27736e-08	0.000388038	-0.44422	0.851	0.955	4.65455	3.26307	2.6264
SC-beta.zinc	R138X.vs.WT	SYNPO	1.27882e-08	0.000388479	0.47626	0.598	0.268	0.437688	0.829975	1.31474
SC-beta.zinc	R138X.vs.WT	TMEM163	1.3022e-08	0.000395584	0.523882	0.655	0.33	0.48622	1.56287	1.50959
SC-beta.zinc	R138X.vs.WT	LOC145837	2.02917e-08	0.00061642	0.429253	0.621	0.285	0.521484	2.40168	1.33717
SC-beta.zinc	R138X.vs.WT	TPT1	2.04886e-08	0.000622403	-0.329213	1	0.994	14.6252	10.6894	10.2422
SC-beta.zinc	R138X.vs.WT	CKB	2.06682e-08	0.000627857	0.791211	0.885	0.793	2.53396	10.3281	6.79616
SC-beta.zinc	R138X.vs.WT	PAPPA2	2.06951e-08	0.000628677	0.372351	0.276	0.045	0.030092	0.69495	0.49481
SC-beta.zinc	R138X.vs.WT	HSP90AB1	2.56564e-08	0.00077939	0.344785	0.977	0.994	5.55056	6.47139	8.24734
SC-beta.zinc	R138X.vs.WT	ACHE	4.51982e-08	0.00137303	0.340472	0.31	0.061	0.0750672	0.335736	0.511126
SC-beta.zinc	R138X.vs.WT	RPS21	4.71523e-08	0.00143239	-0.278107	0.977	1	12.6957	9.28116	9.37064
SC-beta.zinc	R138X.vs.WT	IGFBP2	4.72354e-08	0.00143492	0.579798	0.736	0.475	0.891878	1.75538	2.37828
SC-beta.zinc	R138X.vs.WT	PGAM2	4.94413e-08	0.00150193	0.609737	0.54	0.263	0.313463	1.54609	1.4167
SC-beta.zinc	R138X.vs.WT	CRTAC1	6.37171e-08	0.0019356	0.516503	0.391	0.117	0.157581	1.48634	0.940286
SC-beta.zinc	R138X.vs.WT	PCSK2	7.29121e-08	0.00221492	0.463373	0.77	0.531	1.01559	3.09593	2.20363
SC-beta.zinc	R138X.vs.WT	MT2A	7.65463e-08	0.00232532	-0.677175	0.977	1	111.495	85.6298	56.1533
SC-beta.zinc	R138X.vs.WT	CRYBA2	1.17195e-07	0.00356014	-0.818197	0.943	0.994	33.9546	11.4314	14.4229
SC-beta.zinc	R138X.vs.WT	CLEC11A	1.32708e-07	0.0040314	-0.372967	0.184	0.547	0.910256	0.269737	0.31557
SC-beta.zinc	R138X.vs.WT	TFF3	1.7412e-07	0.0052894	0.552227	0.931	0.855	3.05765	6.86535	6.04862
SC-beta.zinc	R138X.vs.WT	CST3	1.77268e-07	0.00538505	0.367469	0.943	0.95	4.92995	7.57951	7.56329
SC-beta.zinc	R138X.vs.WT	APOC1	1.92047e-07	0.00583401	0.649132	0.943	0.866	5.26217	13.9129	10.985
SC-beta.zinc	R138X.vs.WT	NAA20	2.04499e-07	0.00621228	0.504123	0.793	0.62	1.06704	2.47073	2.42205
SC-beta.zinc	R138X.vs.WT	PFKP	3.33747e-07	0.0101386	0.421236	0.644	0.363	0.377073	0.779823	1.09844
SC-beta.zinc	R138X.vs.WT	RPL15	3.68429e-07	0.0111922	0.257505	1	1	15.7314	19.7474	20.6454
SC-beta.zinc	R138X.vs.WT	C4orf3	3.93137e-07	0.0119427	0.399207	0.954	0.866	2.25356	3.23721	3.84989
SC-beta.zinc	R138X.vs.WT	C1orf194	5.67749e-07	0.0172471	0.259126	0.31	0.078	0.0876381	0.800089	0.409358
SC-beta.zinc	R138X.vs.WT	GABARAPL2	5.86001e-07	0.0178016	0.335166	0.954	0.905	2.97701	4.14137	4.56055
SC-beta.zinc	R138X.vs.WT	AKR7A2	6.46594e-07	0.0196422	0.439696	0.713	0.508	0.639088	1.52337	1.54425
SC-beta.zinc	R138X.vs.WT	GCK	6.62624e-07	0.0201292	0.495354	0.701	0.503	0.845334	2.23612	2.02834
SC-beta.zinc	R138X.vs.WT	INHA	6.94966e-07	0.0211117	0.414523	0.805	0.542	1.48899	3.33366	2.76745
SC-beta.zinc	R138X.vs.WT	CXCR4	9.86854e-07	0.0299786	0.386193	0.414	0.145	0.245007	0.457061	0.831864
SC-beta.zinc	R138X.vs.WT	AQP3	1.5373e-06	0.0467001	-0.369609	0.115	0.413	0.673863	0.296317	0.156647
SC-beta.zinc	R138X.vs.WT	MT1L	1.58197e-06	0.0480571	-0.71574	0.632	0.827	8.32037	5.09161	3.55608
SC-alpha	NULL.vs.WT	ALDH1A1	1.42218e-45	4.32028e-41	-0.346249	0.885	0.945	14.2957	9.81919	8.56152
SC-alpha	R138X.vs.WT	ALDH1A1	3.93815e-68	1.19633e-63	-0.469825	0.89	0.945	14.2957	9.81919	8.56152
SC-alpha	R138X.vs.WT	ALDOA	3.23356e-42	9.8229e-38	0.311681	0.957	0.937	5.92167	6.96815	8.45306
SC-alpha	NULL.vs.WT	AMBP	1.0541e-12	3.20215e-08	0.353216	0.365	0.286	0.719209	1.44753	1.58802
SC-alpha	R138X.vs.WT	AMBP	1.18018e-19	3.58515e-15	0.409028	0.39	0.286	0.719209	1.44753	1.58802
SC-alpha	NULL.vs.WT	APOC1	3.20588e-21	9.73881e-17	0.258531	0.868	0.816	4.40104	5.99449	6.64219
SC-alpha	R138X.vs.WT	APOC1	7.9112e-45	2.40327e-40	0.347092	0.895	0.816	4.40104	5.99449	6.64219
SC-alpha	R138X.vs.WT	APOE	3.82904e-45	1.16319e-40	0.284984	0.854	0.736	3.26503	4.33081	4.67138
SC-alpha	R138X.vs.WT	ASPH	1.31613e-18	3.99814e-14	-0.293859	0.331	0.436	1.1121	0.700906	0.574324
SC-alpha	R138X.vs.WT	BASP1	5.41859e-20	1.64606e-15	0.25091	0.805	0.751	2.42975	3.11715	3.40789
SC-alpha	NULL.vs.WT	BEX5	8.18934e-77	2.48776e-72	-0.383955	0.011	0.19	0.487324	0.0131093	0.0195554
SC-alpha	R138X.vs.WT	BEX5	2.35026e-68	7.13962e-64	-0.377612	0.014	0.19	0.487324	0.0131093	0.0195554
SC-alpha	NULL.vs.WT	C10orf10	9.15806e-19	2.78204e-14	0.345896	0.454	0.34	1.03773	1.87983	2.23862
SC-alpha	R138X.vs.WT	C10orf10	2.73957e-36	8.32227e-32	0.463312	0.515	0.34	1.03773	1.87983	2.23862
SC-alpha	NULL.vs.WT	C19orf81	7.67308e-155	2.33093e-150	-0.415051	0.042	0.39	0.613428	0.0653572	0.143724
SC-alpha	R138X.vs.WT	C19orf81	1.78401e-95	5.41948e-91	-0.344071	0.101	0.39	0.613428	0.0653572	0.143724
SC-alpha	NULL.vs.WT	C1QL1	1.19976e-38	3.64462e-34	-0.29234	0.526	0.686	2.37964	1.52295	1.34046
SC-alpha	R138X.vs.WT	C1QL1	1.10429e-40	3.35461e-36	-0.367422	0.526	0.686	2.37964	1.52295	1.34046
SC-alpha	R138X.vs.WT	C4orf3	9.22291e-47	2.80174e-42	0.344086	0.881	0.831	2.98112	3.73375	4.61617
SC-alpha	NULL.vs.WT	CALB2	1.308e-17	3.97344e-13	0.334225	0.379	0.27	0.744182	1.43637	1.58722
SC-alpha	R138X.vs.WT	CALB2	1.76063e-30	5.34845e-26	0.394297	0.418	0.27	0.744182	1.43637	1.58722
SC-alpha	NULL.vs.WT	CD24	1.99394e-35	6.05718e-31	-0.34285	0.726	0.823	4.19985	2.69057	2.81491
SC-alpha	R138X.vs.WT	CD24	4.10638e-29	1.24744e-24	-0.309713	0.738	0.823	4.19985	2.69057	2.81491
SC-alpha	NULL.vs.WT	CITED2	8.05559e-15	2.44713e-10	0.310207	0.678	0.606	3.10024	4.59153	5.04344
SC-alpha	R138X.vs.WT	CITED2	6.15418e-30	1.86952e-25	0.387929	0.726	0.606	3.10024	4.59153	5.04344
SC-alpha	NULL.vs.WT	CLEC11A	7.51243e-168	2.28213e-163	-0.453724	0.062	0.44	0.70648	0.0840556	0.218953
SC-alpha	R138X.vs.WT	CLEC11A	1.95357e-96	5.93457e-92	-0.336441	0.135	0.44	0.70648	0.0840556	0.218953
SC-alpha	NULL.vs.WT	CLU	4.70058e-84	1.42794e-79	0.498822	0.926	0.836	4.8035	8.55709	7.77617
SC-alpha	R138X.vs.WT	CLU	2.61867e-59	7.95499e-55	0.41358	0.915	0.836	4.8035	8.55709	7.77617
SC-alpha	NULL.vs.WT	CRYBA2	2.73961e-146	8.32238e-142	-0.699441	0.975	0.994	51.9437	25.3057	24.1691
SC-alpha	R138X.vs.WT	CRYBA2	7.40031e-156	2.24807e-151	-0.743613	0.975	0.994	51.9437	25.3057	24.1691
SC-alpha	NULL.vs.WT	DHRS2	3.1551e-100	9.58457e-96	-0.337263	0.021	0.257	0.439796	0.0276122	0.0280857
SC-alpha	R138X.vs.WT	DHRS2	8.46505e-94	2.57151e-89	-0.336803	0.022	0.257	0.439796	0.0276122	0.0280857
SC-alpha	NULL.vs.WT	EDN3	2.95989e-11	8.99154e-07	0.348417	0.465	0.404	1.53444	2.59085	2.68749
SC-alpha	R138X.vs.WT	EDN3	1.05078e-28	3.19205e-24	0.374976	0.537	0.404	1.53444	2.59085	2.68749
SC-alpha	R138X.vs.WT	ENO1	1.30674e-21	3.9696e-17	0.251465	0.945	0.936	6.49707	7.63527	8.64055
SC-alpha	NULL.vs.WT	ENSG00000210194	9.77512e-32	2.96949e-27	-0.322876	0.536	0.687	2.65264	1.64474	1.53214
SC-alpha	R138X.vs.WT	ENSG00000210194	2.00278e-43	6.08406e-39	-0.366383	0.5	0.687	2.65264	1.64474	1.53214
SC-alpha	R138X.vs.WT	ENSG00000210196	1.50127e-42	4.56056e-38	-0.335207	0.471	0.664	2.08239	1.43691	1.2045
SC-alpha	NULL.vs.WT	FABP5	1.64323e-11	4.99181e-07	0.271372	0.622	0.558	1.43299	2.1915	2.03646
SC-alpha	R138X.vs.WT	FAM162A	4.8268e-28	1.46628e-23	0.314145	0.595	0.478	0.941471	1.28415	1.65805
SC-alpha	NULL.vs.WT	FEV	1.43256e-55	4.35184e-51	-0.337884	0.863	0.934	6.15561	4.10394	4.54854
SC-alpha	R138X.vs.WT	FEV	5.4593e-36	1.65843e-31	-0.254362	0.88	0.934	6.15561	4.10394	4.54854
SC-alpha	NULL.vs.WT	FXYD3	1.1282e-27	3.42724e-23	-0.287489	0.045	0.144	0.542078	0.156782	0.193931
SC-alpha	R138X.vs.WT	FXYD3	9.65866e-18	2.93411e-13	-0.25588	0.062	0.144	0.542078	0.156782	0.193931
SC-alpha	R138X.vs.WT	GAPDH	8.7862e-35	2.66907e-30	0.273489	0.998	0.997	19.2022	21.4141	25.5566
SC-alpha	NULL.vs.WT	GAST	7.29671e-36	2.2166e-31	1.0252	0.422	0.27	1.74696	6.65755	5.45211
SC-alpha	R138X.vs.WT	GAST	3.74423e-27	1.13742e-22	0.853912	0.405	0.27	1.74696	6.65755	5.45211
SC-alpha	R138X.vs.WT	GCG	9.56536e-20	2.90577e-15	-0.301663	0.998	0.998	689.189	638.378	509.454
SC-alpha	NULL.vs.WT	GNAS	1.25653e-23	3.81709e-19	-0.27088	0.996	0.995	25.0097	18.8378	17.2611
SC-alpha	R138X.vs.WT	GNAS	1.83892e-40	5.58627e-36	-0.353694	0.99	0.995	25.0097	18.8378	17.2611
SC-alpha	NULL.vs.WT	GNG3	1.81666e-18	5.51864e-14	0.250129	0.462	0.355	0.836891	1.35892	1.42643
SC-alpha	R138X.vs.WT	GNG3	5.96766e-22	1.81286e-17	0.278348	0.471	0.355	0.836891	1.35892	1.42643
SC-alpha	NULL.vs.WT	GSTA1	4.38595e-23	1.33236e-18	0.27706	0.144	0.059	0.119618	0.47705	0.560793
SC-alpha	R138X.vs.WT	GSTA1	1.28772e-34	3.91184e-30	0.332207	0.172	0.059	0.119618	0.47705	0.560793
SC-alpha	NULL.vs.WT	H2AFJ	2.71897e-39	8.25968e-35	-0.265317	0.63	0.762	2.12461	1.39646	1.62815
SC-alpha	R138X.vs.WT	HILPDA	2.82054e-15	8.56824e-11	0.412944	0.353	0.264	0.704263	1.11678	1.57559
SC-alpha	R138X.vs.WT	HLA-B	1.05487e-36	3.20447e-32	0.290141	0.485	0.32	0.591373	0.82811	1.12705
SC-alpha	NULL.vs.WT	HSPB1	4.36363e-26	1.32558e-21	0.285968	0.691	0.592	1.54638	2.38935	2.92335
SC-alpha	R138X.vs.WT	HSPB1	1.68755e-41	5.12643e-37	0.432276	0.722	0.592	1.54638	2.38935	2.92335
SC-alpha	NULL.vs.WT	IAPP	6.7683e-14	2.05607e-09	0.681326	0.631	0.561	6.12693	13.0863	8.35135
SC-alpha	R138X.vs.WT	ID1	1.57457e-13	4.78324e-09	0.45158	0.155	0.086	0.215298	0.581702	0.90898
SC-alpha	NULL.vs.WT	IGFBP2	8.33401e-15	2.53171e-10	0.26389	0.512	0.425	0.992109	1.5937	1.70952
SC-alpha	R138X.vs.WT	IGFBP2	1.2191e-33	3.70337e-29	0.307577	0.576	0.425	0.992109	1.5937	1.70952
SC-alpha	R138X.vs.WT	IGFBP3	2.42122e-17	7.35517e-13	0.295239	0.7	0.605	5.49511	7.02826	7.72585
SC-alpha	NULL.vs.WT	IGFBP7	2.22947e-23	6.77268e-19	-0.256839	0.132	0.247	0.588743	0.228882	0.142534
SC-alpha	R138X.vs.WT	IGFBP7	2.24829e-37	6.82987e-33	-0.329695	0.099	0.247	0.588743	0.228882	0.142534
SC-alpha	R138X.vs.WT	INHA	6.50279e-35	1.97542e-30	0.405707	0.574	0.429	1.2406	1.87912	2.36171
SC-alpha	R138X.vs.WT	KLHL41	1.3116e-26	3.98437e-22	0.276667	0.185	0.079	0.190169	0.48472	0.569509
SC-alpha	NULL.vs.WT	LDHA	4.20512e-13	1.27743e-08	0.279694	0.802	0.784	4.81096	6.68631	7.92896
SC-alpha	R138X.vs.WT	LDHA	4.34455e-56	1.31979e-51	0.429553	0.879	0.784	4.81096	6.68631	7.92896
SC-alpha	NULL.vs.WT	LOC339535	3.61388e-146	1.09782e-141	0.326184	0.281	0.022	0.0248814	0.420147	0.435653
SC-alpha	R138X.vs.WT	LOC339535	9.35098e-139	2.84064e-134	0.337043	0.273	0.022	0.0248814	0.420147	0.435653
SC-alpha	NULL.vs.WT	LY6E	8.5708e-83	2.60364e-78	0.415418	0.554	0.288	0.547288	1.34415	1.31619
SC-alpha	R138X.vs.WT	LY6E	3.28964e-75	9.99326e-71	0.403421	0.542	0.288	0.547288	1.34415	1.31619
SC-alpha	R138X.vs.WT	LY6H	6.90647e-27	2.09805e-22	-0.298422	0.751	0.826	6.60351	6.58495	4.64172
SC-alpha	NULL.vs.WT	MDK	6.52605e-40	1.98248e-35	-0.302468	0.943	0.962	11.0127	7.87728	7.62397
SC-alpha	R138X.vs.WT	MDK	1.05467e-40	3.20387e-36	-0.331419	0.94	0.962	11.0127	7.87728	7.62397
SC-alpha	NULL.vs.WT	MEIS2	7.10685e-09	0.000215892	-0.259156	0.165	0.227	0.645551	0.269877	0.294329
SC-alpha	R138X.vs.WT	MIF	1.6863e-92	5.12264e-88	0.263855	1	1	38.5971	46.7294	50.553
SC-alpha	NULL.vs.WT	MT1E	3.94024e-14	1.19696e-09	-0.466338	0.095	0.171	0.939602	0.216704	0.207133
SC-alpha	R138X.vs.WT	MT1E	3.56826e-20	1.08397e-15	-0.474234	0.076	0.171	0.939602	0.216704	0.207133
SC-alpha	NULL.vs.WT	MT1F	7.06212e-23	2.14533e-18	-0.339369	0.182	0.303	0.868998	0.331137	0.446017
SC-alpha	R138X.vs.WT	MT1F	6.97581e-09	0.000211911	-0.25659	0.229	0.303	0.868998	0.331137	0.446017
SC-alpha	NULL.vs.WT	MT1G	4.99113e-14	1.5162e-09	-0.665852	0.233	0.324	2.02418	0.553933	0.882416
SC-alpha	R138X.vs.WT	MT1G	5.80448e-08	0.00176328	-0.474085	0.257	0.324	2.02418	0.553933	0.882416
SC-alpha	R138X.vs.WT	MT1X	7.17624e-11	2.18e-06	-0.422001	0.368	0.454	3.0685	2.7574	1.66785
SC-alpha	NULL.vs.WT	MT2A	1.06024e-12	3.2208e-08	-0.396347	0.162	0.244	1.94043	0.978246	0.648736
SC-alpha	R138X.vs.WT	MT2A	6.29906e-10	1.91353e-05	-0.578548	0.171	0.244	1.94043	0.978246	0.648736
SC-alpha	NULL.vs.WT	NAA20	5.35208e-56	1.62586e-51	0.403655	0.844	0.768	2.71075	4.55605	4.77335
SC-alpha	R138X.vs.WT	NAA20	2.23889e-60	6.80129e-56	0.44202	0.852	0.768	2.71075	4.55605	4.77335
SC-alpha	NULL.vs.WT	NKAIN4	6.44033e-40	1.95644e-35	-0.281307	0.215	0.399	1.02801	0.530732	0.553584
SC-alpha	R138X.vs.WT	NKAIN4	4.50098e-29	1.36731e-24	-0.266489	0.241	0.399	1.02801	0.530732	0.553584
SC-alpha	NULL.vs.WT	NPW	3.51543e-46	1.06792e-41	0.939137	0.491	0.323	0.970978	4.04132	3.13127
SC-alpha	R138X.vs.WT	NPW	8.04535e-29	2.44402e-24	0.740056	0.461	0.323	0.970978	4.04132	3.13127
SC-alpha	NULL.vs.WT	PCSK2	1.68549e-66	5.12019e-62	0.431209	0.68	0.485	1.12901	2.2768	2.36442
SC-alpha	R138X.vs.WT	PCSK2	3.32497e-68	1.01006e-63	0.457599	0.692	0.485	1.12901	2.2768	2.36442
SC-alpha	NULL.vs.WT	PDLIM2	4.38697e-78	1.33267e-73	-0.426146	0.284	0.548	1.39377	0.56318	0.552571
SC-alpha	R138X.vs.WT	PDLIM2	4.68424e-74	1.42298e-69	-0.432956	0.285	0.548	1.39377	0.56318	0.552571
SC-alpha	NULL.vs.WT	PEMT	6.28934e-24	1.91058e-19	0.341992	0.658	0.563	1.50287	2.5234	2.67636
SC-alpha	R138X.vs.WT	PEMT	5.46444e-26	1.65999e-21	0.384487	0.653	0.563	1.50287	2.5234	2.67636
SC-alpha	NULL.vs.WT	PGAM2	1.31385e-68	3.9912e-64	0.340251	0.367	0.15	0.231202	0.730208	0.724843
SC-alpha	R138X.vs.WT	PGAM2	8.87141e-67	2.69496e-62	0.337145	0.368	0.15	0.231202	0.730208	0.724843
SC-alpha	R138X.vs.WT	PGK1	8.41162e-40	2.55528e-35	0.364533	0.86	0.787	2.7231	3.61566	4.36068
SC-alpha	NULL.vs.WT	PPY	4.49366e-51	1.36508e-46	0.833781	0.839	0.732	30.6213	71.7923	65.291
SC-alpha	R138X.vs.WT	PPY	1.94297e-47	5.90234e-43	0.740224	0.818	0.732	30.6213	71.7923	65.291
SC-alpha	NULL.vs.WT	PYY	1.50087e-101	4.55935e-97	0.971681	0.968	0.934	54.585	145.877	140.144
SC-alpha	R138X.vs.WT	PYY	2.46381e-90	7.48456e-86	0.93187	0.968	0.934	54.585	145.877	140.144
SC-alpha	R138X.vs.WT	RTN4	1.57384e-44	4.78102e-40	0.267912	0.95	0.933	4.77161	6.09655	6.54483
SC-alpha	NULL.vs.WT	S100A6	3.69672e-92	1.12299e-87	-0.42153	0.458	0.782	3.22058	1.76888	3.06822
SC-alpha	NULL.vs.WT	SCT	1.27684e-76	3.87878e-72	-0.490019	0.165	0.415	1.23072	0.366574	0.359597
SC-alpha	R138X.vs.WT	SCT	2.81412e-77	8.54872e-73	-0.495138	0.154	0.415	1.23072	0.366574	0.359597
SC-alpha	NULL.vs.WT	SELM	2.81258e-33	8.54406e-29	0.251191	0.465	0.31	0.51943	0.953313	1.15901
SC-alpha	R138X.vs.WT	SELM	1.774e-47	5.38905e-43	0.351312	0.493	0.31	0.51943	0.953313	1.15901
SC-alpha	NULL.vs.WT	SERPINE2	6.84955e-24	2.08076e-19	0.31156	0.477	0.352	0.751058	1.39116	1.22707
SC-alpha	NULL.vs.WT	SLC16A3	2.56915e-14	7.80457e-10	0.25624	0.38	0.29	0.701312	1.1982	1.52204
SC-alpha	R138X.vs.WT	SLC16A3	1.94723e-52	5.91531e-48	0.393669	0.499	0.29	0.701312	1.1982	1.52204
SC-alpha	NULL.vs.WT	SLC30A8	1.05841e-150	3.21523e-146	-0.660634	0.525	0.795	3.2067	1.17286	1.07747
SC-alpha	R138X.vs.WT	SLC30A8	1.37417e-163	4.17445e-159	-0.705526	0.493	0.795	3.2067	1.17286	1.07747
SC-alpha	NULL.vs.WT	SNAP25	2.61308e-33	7.93802e-29	0.258625	0.71	0.602	1.31937	2.00393	2.10929
SC-alpha	R138X.vs.WT	SNAP25	7.15449e-42	2.17339e-37	0.293098	0.727	0.602	1.31937	2.00393	2.10929
SC-alpha	NULL.vs.WT	SPINK1	9.83393e-14	2.98735e-09	-0.361907	0.366	0.464	2.01428	1.09898	1.18204
SC-alpha	R138X.vs.WT	SPINK1	1.18031e-09	3.58554e-05	-0.3231	0.384	0.464	2.01428	1.09898	1.18204
SC-alpha	NULL.vs.WT	SPTSSB	2.50627e-28	7.61353e-24	0.271462	0.49	0.357	0.571468	1.06158	0.969372
SC-alpha	R138X.vs.WT	SST	1.97577e-17	6.002e-13	0.316226	0.893	0.87	27.7895	42.467	38.4975
SC-alpha	NULL.vs.WT	STMN4	2.86296e-36	8.6971e-32	0.338442	0.286	0.141	0.337887	0.876735	1.01149
SC-alpha	R138X.vs.WT	STMN4	3.96399e-43	1.20418e-38	0.407785	0.304	0.141	0.337887	0.876735	1.01149
SC-alpha	NULL.vs.WT	SYT11	7.73237e-79	2.34894e-74	-0.266162	0.054	0.273	0.392259	0.0669088	0.351745
SC-alpha	NULL.vs.WT	TCEAL7	9.93625e-26	3.01843e-21	0.251033	0.315	0.192	0.323032	0.700562	0.738782
SC-alpha	R138X.vs.WT	TCEAL7	2.62251e-34	7.96666e-30	0.273259	0.341	0.192	0.323032	0.700562	0.738782
SC-alpha	NULL.vs.WT	TIMP1	1.81106e-61	5.50165e-57	0.352387	0.887	0.81	3.00723	4.70012	4.63494
SC-alpha	R138X.vs.WT	TIMP1	6.41676e-54	1.94928e-49	0.340885	0.897	0.81	3.00723	4.70012	4.63494
SC-alpha	R138X.vs.WT	TMEM190	3.28559e-48	9.98095e-44	0.458444	0.8	0.678	2.68939	3.70313	4.83519
SC-alpha	R138X.vs.WT	TPI1	3.33659e-66	1.01359e-61	0.342976	0.991	0.984	13.2824	16.127	19.1258
SC-alpha	NULL.vs.WT	TPPP3	6.90649e-26	2.09805e-21	0.387454	0.63	0.53	1.32923	2.43148	3.26072
SC-alpha	R138X.vs.WT	TPPP3	2.86537e-61	8.70441e-57	0.6039	0.688	0.53	1.32923	2.43148	3.26072
SC-alpha	NULL.vs.WT	VIM	1.36164e-12	4.13638e-08	0.376629	0.753	0.735	4.69051	7.29314	8.22865
SC-alpha	R138X.vs.WT	VIM	7.32868e-43	2.22631e-38	0.483514	0.818	0.735	4.69051	7.29314	8.22865
SC-delta	NULL.vs.WT	RPS21	1.53042e-10	4.64912e-06	-0.572872	0.981	1	14.9387	7.98787	9.27811
SC-delta	NULL.vs.WT	ALDH1A1	4.41062e-10	1.33986e-05	-0.811901	0.585	0.895	5.47401	1.87455	2.2504
SC-delta	NULL.vs.WT	C19orf81	5.97301e-09	0.000181448	-0.529996	0	0.451	0.698925	0	0.0506483
SC-delta	NULL.vs.WT	TMSB4X	2.82218e-07	0.00857323	0.537465	0.981	0.993	20.3633	35.5668	28.5133
SC-delta	NULL.vs.WT	PPP1R1A	3.79656e-07	0.0115332	-0.55154	0.792	0.961	11.3539	6.11663	8.15641
SC-delta	NULL.vs.WT	ZFAS1	4.2833e-07	0.0130118	-0.538471	0.83	0.954	7.51927	3.97219	5.61559
SC-delta	NULL.vs.WT	LOC339535	7.09307e-07	0.0215473	0.35529	0.245	0.026	0.0487615	0.496157	0.346298
SC-delta	NULL.vs.WT	CST3	8.56652e-07	0.0260234	0.418422	0.943	0.922	4.58341	7.48434	7.87604
SC-delta	NULL.vs.WT	ERGIC3	1.52539e-06	0.0463382	-0.521955	0.509	0.791	2.37497	1.00257	1.0921
SC-delta	R138X.vs.WT	ALDH1A1	5.19396e-10	1.57782e-05	-0.689018	0.667	0.895	5.47401	1.87455	2.2504
SC-delta	R138X.vs.WT	CST3	1.1293e-09	3.43059e-05	0.463556	0.973	0.922	4.58341	7.48434	7.87604
SC-delta	R138X.vs.WT	C19orf81	1.66121e-09	5.04643e-05	-0.480588	0.053	0.451	0.698925	0	0.0506483
SC-delta	R138X.vs.WT	MT1F	3.27417e-09	9.94628e-05	-1.15426	0.293	0.647	4.73338	1.14011	0.807676
SC-delta	R138X.vs.WT	RPS21	3.58497e-09	0.000108904	-0.438731	0.973	1	14.9387	7.98787	9.27811
SC-delta	R138X.vs.WT	BEX5	9.64623e-09	0.000293033	-0.503416	0	0.346	0.654363	0.0271911	0
SC-delta	R138X.vs.WT	DHRS2	2.23371e-07	0.00678555	-0.513881	0.013	0.314	0.689405	0.0379698	0.010551
SC-delta	R138X.vs.WT	PCSK2	6.37569e-07	0.0193681	0.561029	0.707	0.451	0.843706	1.84485	2.23105
SC-delta	R138X.vs.WT	MT1E	6.76732e-07	0.0205578	-1.11795	0.133	0.458	5.32106	0.699704	1.06666
SC-delta	R138X.vs.WT	ERGIC3	9.1971e-07	0.0279389	-0.478218	0.56	0.791	2.37497	1.00257	1.0921
SC-delta	R138X.vs.WT	CLEC11A	1.56581e-06	0.0475662	-0.364314	0.08	0.399	0.622402	0.0728411	0.127039
SC-EC.1	NULL.vs.WT	GNG3	2.33382e-66	7.08967e-62	0.761294	0.707	0.371	1.58756	4.54009	4.83899
SC-EC.1	NULL.vs.WT	CRYBA2	1.43858e-62	4.37013e-58	-0.700802	0.981	0.994	115.839	56.974	48.0946
SC-EC.1	NULL.vs.WT	LY6E	3.06884e-61	9.32251e-57	0.546748	0.654	0.284	0.955184	2.37782	2.47019
SC-EC.1	NULL.vs.WT	CALB2	9.78288e-54	2.97184e-49	0.798162	0.674	0.382	2.10022	5.88701	5.36011
SC-EC.1	NULL.vs.WT	PAPPA2	1.79586e-49	5.45546e-45	0.65251	0.455	0.163	0.482879	1.84765	2.20899
SC-EC.1	NULL.vs.WT	AK096718	4.3651e-49	1.32603e-44	0.570398	0.375	0.104	0.261896	1.23226	1.45233
SC-EC.1	NULL.vs.WT	C9orf16	1.32611e-46	4.02847e-42	-0.559604	0.933	0.981	23.0764	12.7581	11.5463
SC-EC.1	NULL.vs.WT	C19orf81	2.38735e-45	7.2523e-41	-0.433928	0.055	0.311	0.67361	0.0844305	0.17051
SC-EC.1	NULL.vs.WT	PGAM2	2.45596e-43	7.4607e-39	0.464889	0.39	0.127	0.314163	1.09193	1.15617
SC-EC.1	NULL.vs.WT	NPW	6.82109e-43	2.07211e-38	0.932625	0.604	0.32	1.69672	5.85282	6.28457
SC-EC.1	NULL.vs.WT	NRN1	4.75426e-42	1.44425e-37	0.789873	0.338	0.097	0.375253	2.02984	2.09769
SC-EC.1	NULL.vs.WT	S100A11	5.0322e-42	1.52868e-37	-0.624818	0.625	0.793	6.45901	2.99325	3.47947
SC-EC.1	NULL.vs.WT	TPPP3	9.31863e-42	2.83081e-37	0.543721	0.57	0.297	0.776235	2.05939	2.38968
SC-EC.1	NULL.vs.WT	APOC1	4.03013e-40	1.22427e-35	0.719514	0.747	0.53	2.43873	6.06121	6.43957
SC-EC.1	NULL.vs.WT	RPS3	3.12669e-39	9.49825e-35	-0.30324	0.992	0.997	34.386	25.1298	25.8724
SC-EC.1	NULL.vs.WT	NPPB	9.93081e-36	3.01678e-31	0.772823	0.232	0.047	0.234938	1.67472	2.06844
SC-EC.1	NULL.vs.WT	CLEC11A	1.16292e-35	3.53271e-31	-0.390008	0.081	0.309	0.715007	0.161148	0.295662
SC-EC.1	NULL.vs.WT	TMEM190	3.18996e-35	9.69047e-31	0.607161	0.635	0.389	1.52745	3.63841	4.21231
SC-EC.1	NULL.vs.WT	CIRBP	1.62091e-34	4.924e-30	0.317492	0.943	0.871	6.19813	8.88792	9.46891
SC-EC.1	NULL.vs.WT	SNAP25	2.0669e-34	6.27883e-30	0.511322	0.733	0.534	1.72635	3.54617	3.88429
SC-EC.1	NULL.vs.WT	KISS1R	3.01529e-33	9.15985e-29	0.475424	0.419	0.18	0.500109	1.41322	1.44449
SC-EC.1	NULL.vs.WT	TPI1	1.60164e-32	4.86546e-28	0.40173	0.987	0.967	17.2162	26.2224	28.5107
SC-EC.1	NULL.vs.WT	LDHA	1.81164e-32	5.50339e-28	0.597276	0.832	0.722	6.49941	12.6276	14.0746
SC-EC.1	NULL.vs.WT	STMN4	5.02076e-32	1.52521e-27	0.595576	0.434	0.196	0.785235	2.23855	2.70209
SC-EC.1	NULL.vs.WT	RAB3A	8.46269e-32	2.5708e-27	0.438695	0.598	0.364	0.976252	2.06454	2.39363
SC-EC.1	NULL.vs.WT	VAMP2	8.34381e-31	2.53468e-26	0.284757	0.951	0.9	6.90136	9.50438	10.5313
SC-EC.1	NULL.vs.WT	ENO2	2.08054e-30	6.32028e-26	0.488016	0.765	0.565	2.19372	4.20284	4.44942
SC-EC.1	NULL.vs.WT	RTN4	3.81235e-30	1.15812e-25	0.340497	0.902	0.827	4.80739	7.16314	7.90417
SC-EC.1	NULL.vs.WT	RPS21	8.61849e-30	2.61813e-25	-0.263245	0.972	0.974	12.0029	8.9934	9.4896
SC-EC.1	NULL.vs.WT	DACH2	2.00463e-29	6.08968e-25	0.316295	0.345	0.137	0.259342	0.72786	0.81792
SC-EC.1	NULL.vs.WT	SYT11	3.13606e-29	9.52674e-25	-0.422968	0.113	0.316	0.77973	0.1659	0.694461
SC-EC.1	NULL.vs.WT	SCG2	4.40244e-29	1.33737e-24	0.547229	0.634	0.405	1.73148	3.72124	3.51174
SC-EC.1	NULL.vs.WT	DHRS2	5.35472e-29	1.62666e-24	-0.359078	0.037	0.208	0.51127	0.0553496	0.0195139
SC-EC.1	NULL.vs.WT	APOE	2.7391e-28	8.32085e-24	0.463488	0.831	0.682	4.22795	7.31039	7.43619
SC-EC.1	NULL.vs.WT	ATP1B1	4.26539e-28	1.29574e-23	0.49095	0.813	0.662	3.17708	5.8248	6.7593
SC-EC.1	NULL.vs.WT	SLC16A3	1.66245e-27	5.05018e-23	0.542836	0.624	0.417	2.17606	4.46561	4.88115
SC-EC.1	NULL.vs.WT	PLD3	2.07327e-27	6.29818e-23	0.320437	0.946	0.879	6.66254	9.55692	10.0798
SC-EC.1	NULL.vs.WT	TCEAL7	2.83728e-27	8.61908e-23	0.370476	0.332	0.135	0.312994	0.901771	1.02737
SC-EC.1	NULL.vs.WT	SLC25A4	3.03629e-27	9.22364e-23	0.367369	0.665	0.454	1.15169	2.1069	2.07029
SC-EC.1	NULL.vs.WT	FAM162A	3.63404e-27	1.10395e-22	0.486667	0.649	0.439	1.44859	2.98358	3.40331
SC-EC.1	NULL.vs.WT	NGFRAP1	7.1296e-27	2.16583e-22	0.303403	0.952	0.895	8.0626	11.2749	11.1423
SC-EC.1	NULL.vs.WT	NDUFA4	7.78364e-27	2.36451e-22	0.356523	0.769	0.584	1.98089	3.25777	3.45767
SC-EC.1	NULL.vs.WT	PGAM1	2.9604e-26	8.9931e-22	0.339976	0.861	0.762	3.72291	5.63528	5.86255
SC-EC.1	NULL.vs.WT	SPINK1	1.34348e-25	4.08122e-21	-0.610024	0.419	0.612	4.45933	1.96626	1.76372
SC-EC.1	NULL.vs.WT	H2AFJ	1.7795e-24	5.40575e-20	-0.431211	0.456	0.616	2.29157	1.13861	1.16085
SC-EC.1	NULL.vs.WT	SNCB	2.69498e-24	8.1868e-20	0.25133	0.242	0.08	0.160739	0.492402	0.515468
SC-EC.1	NULL.vs.WT	CXCR4	5.28914e-24	1.60673e-19	0.394889	0.448	0.235	0.826421	1.71081	1.87406
SC-EC.1	NULL.vs.WT	ALDOA	9.56834e-24	2.90667e-19	0.327472	0.934	0.888	7.70386	11.0762	12.3841
SC-EC.1	NULL.vs.WT	DPCD	1.55503e-23	4.72388e-19	0.37266	0.62	0.423	1.12937	2.09098	2.09842
SC-EC.1	NULL.vs.WT	MLLT11	2.16723e-23	6.58362e-19	0.425202	0.777	0.653	3.16327	5.36938	5.60776
SC-EC.1	NULL.vs.WT	NEUROD1	2.9733e-23	9.0323e-19	-0.364111	0.83	0.888	7.57179	4.9558	5.23914
SC-EC.1	NULL.vs.WT	TMEM59L	4.28079e-23	1.30042e-18	0.3256	0.527	0.311	0.791831	1.48144	1.65181
SC-EC.1	NULL.vs.WT	FABP3	7.54148e-23	2.29095e-18	0.459234	0.238	0.082	0.184083	0.874238	0.83133
SC-EC.1	NULL.vs.WT	CDX2	1.94304e-22	5.90256e-18	-0.279939	0.056	0.212	0.483141	0.121002	0.115507
SC-EC.1	NULL.vs.WT	ANG	2.12196e-22	6.44608e-18	0.337562	0.418	0.215	0.47456	1.06664	1.24162
SC-EC.1	NULL.vs.WT	RESP18	6.25963e-22	1.90155e-17	0.306097	0.354	0.163	0.469567	0.995839	1.00111
SC-EC.1	NULL.vs.WT	ALDH1A1	6.49949e-22	1.97441e-17	-0.434291	0.387	0.577	3.63872	2.00461	1.61802
SC-EC.1	NULL.vs.WT	INHA	7.22032e-22	2.19339e-17	0.466015	0.424	0.233	0.780235	1.83704	2.15953
SC-EC.1	NULL.vs.WT	SMA4	8.9662e-22	2.72375e-17	-0.437733	0.717	0.783	4.82857	2.76233	2.89313
SC-EC.1	NULL.vs.WT	VKORC1	1.18072e-21	3.58678e-17	0.333066	0.825	0.721	2.84976	4.37134	4.28779
SC-EC.1	NULL.vs.WT	LIN7B	1.37364e-21	4.17284e-17	0.280355	0.484	0.284	0.589271	1.10356	1.07531
SC-EC.1	NULL.vs.WT	PTHLH	2.05382e-21	6.23908e-17	-0.463125	0.138	0.314	1.19651	0.382294	0.36107
SC-EC.1	NULL.vs.WT	TIMP1	2.2245e-21	6.75759e-17	0.355873	0.662	0.467	1.53505	2.6186	2.85092
SC-EC.1	NULL.vs.WT	MGLL	2.27119e-21	6.89941e-17	0.328058	0.334	0.155	0.38911	0.92846	0.989279
SC-EC.1	NULL.vs.WT	PEG10	5.797e-21	1.76101e-16	0.330474	0.685	0.479	1.9208	3.06466	3.6955
SC-EC.1	NULL.vs.WT	NDRG4	8.14362e-21	2.47387e-16	0.256	0.368	0.184	0.353903	0.748907	0.873266
SC-EC.1	NULL.vs.WT	TMEM14A	9.65203e-21	2.93209e-16	0.303445	0.513	0.314	0.696136	1.29744	1.29669
SC-EC.1	NULL.vs.WT	ENSG00000210194	1.10156e-20	3.34633e-16	-0.431087	0.359	0.544	2.45059	1.2422	1.055
SC-EC.1	NULL.vs.WT	CISD1	1.72585e-20	5.24278e-16	-0.37245	0.679	0.782	3.92283	2.39205	2.20616
SC-EC.1	NULL.vs.WT	LMO1	1.87581e-20	5.69834e-16	0.290322	0.451	0.247	0.61547	1.15965	1.31724
SC-EC.1	NULL.vs.WT	SCGN	2.64804e-20	8.04421e-16	-0.261872	0.92	0.962	11.6588	8.74231	7.97992
SC-EC.1	NULL.vs.WT	HOPX	3.57154e-20	1.08496e-15	-0.45113	0.271	0.447	1.63396	0.677588	0.592878
SC-EC.1	NULL.vs.WT	HLA-DRB1	4.00906e-20	1.21787e-15	0.303049	0.304	0.137	0.302825	0.764	0.797592
SC-EC.1	NULL.vs.WT	AK125699	6.75602e-20	2.05234e-15	0.316296	0.481	0.288	0.731172	1.37523	1.22743
SC-EC.1	NULL.vs.WT	STC2	8.04689e-20	2.44448e-15	0.354353	0.374	0.19	0.703015	1.42724	1.61485
SC-EC.1	NULL.vs.WT	C4orf3	8.12153e-20	2.46716e-15	0.348178	0.806	0.677	3.15724	4.88867	5.24745
SC-EC.1	NULL.vs.WT	ELAVL2	1.09727e-19	3.33328e-15	0.32226	0.572	0.371	1.03832	1.81337	1.86871
SC-EC.1	NULL.vs.WT	PGK1	1.40307e-19	4.26224e-15	0.483063	0.812	0.722	3.82194	6.81651	7.3772
SC-EC.1	NULL.vs.WT	FAM216A	3.35796e-19	1.02008e-14	0.270337	0.326	0.161	0.278469	0.675313	0.702311
SC-EC.1	NULL.vs.WT	PODXL2	7.58065e-19	2.30285e-14	0.282596	0.657	0.46	1.33894	2.10277	1.87497
SC-EC.1	NULL.vs.WT	PCSK2	7.82589e-19	2.37735e-14	0.352958	0.726	0.573	2.47843	3.95076	4.14874
SC-EC.1	NULL.vs.WT	SCAND1	9.24333e-19	2.80794e-14	-0.286147	0.847	0.88	5.62627	3.97734	3.67451
SC-EC.1	NULL.vs.WT	MT3	1.13659e-18	3.45273e-14	0.286848	0.116	0.021	0.0549198	0.405387	0.384492
SC-EC.1	NULL.vs.WT	LDOC1	1.64367e-18	4.99315e-14	0.252326	0.513	0.311	0.698393	1.18586	1.2378
SC-EC.1	NULL.vs.WT	APLP1	1.66851e-18	5.06861e-14	0.286256	0.796	0.639	2.52696	3.6959	3.66919
SC-EC.1	NULL.vs.WT	VWA5B2	2.01145e-18	6.11039e-14	-0.309838	0.377	0.542	1.67067	0.95911	0.782891
SC-EC.1	NULL.vs.WT	HLA-C	4.56677e-18	1.38729e-13	0.299227	0.46	0.272	0.782378	1.4041	1.79525
SC-EC.1	NULL.vs.WT	AIF1	5.41913e-18	1.64622e-13	0.357007	0.429	0.252	0.619759	1.31471	1.43054
SC-EC.1	NULL.vs.WT	CKB	1.17651e-17	3.57399e-13	0.36074	0.847	0.712	5.76559	8.70449	9.61654
SC-EC.1	NULL.vs.WT	CPE	1.2126e-17	3.68365e-13	0.327597	0.872	0.826	5.33815	7.795	8.011
SC-EC.1	NULL.vs.WT	CALY	2.9091e-17	8.83728e-13	0.309601	0.641	0.466	1.60917	2.55599	2.31198
SC-EC.1	NULL.vs.WT	TCEA3	3.41232e-17	1.03659e-12	0.278224	0.268	0.119	0.310349	0.730685	0.612309
SC-EC.1	NULL.vs.WT	HIGD1A	4.74328e-17	1.44091e-12	0.26968	0.787	0.65	2.33415	3.36622	3.5311
SC-EC.1	NULL.vs.WT	WRB	5.68561e-17	1.72718e-12	0.262131	0.539	0.356	0.80209	1.34217	1.39371
SC-EC.1	NULL.vs.WT	ENSG00000198899	6.81232e-17	2.06945e-12	-0.268439	0.963	0.986	30.4793	23.0681	18.7972
SC-EC.1	NULL.vs.WT	VDAC1	7.58938e-17	2.3055e-12	0.344308	0.726	0.595	1.83434	2.99929	3.24478
SC-EC.1	NULL.vs.WT	CO9	8.00009e-17	2.43027e-12	0.294635	0.624	0.456	1.23784	2.0046	2.08835
SC-EC.1	NULL.vs.WT	AP1M2	8.81906e-17	2.67905e-12	-0.261688	0.059	0.183	0.405483	0.0818724	0.0977996
SC-EC.1	NULL.vs.WT	PFKP	1.02865e-16	3.12482e-12	0.322062	0.586	0.425	1.22136	2.0654	2.23589
SC-EC.1	NULL.vs.WT	MDK	1.75474e-16	5.33054e-12	-0.461573	0.611	0.697	5.00941	2.78768	2.46745
SC-EC.1	NULL.vs.WT	RNASE4	2.25258e-16	6.84289e-12	0.351653	0.553	0.382	1.04275	1.90359	2.21011
SC-EC.1	NULL.vs.WT	SLC30A8	2.63079e-16	7.99181e-12	-0.477591	0.169	0.3	1.05181	0.272686	0.249397
SC-EC.1	NULL.vs.WT	SNCG	2.88647e-16	8.76851e-12	0.283248	0.23	0.097	0.316126	0.747071	0.73766
SC-EC.1	NULL.vs.WT	STC1	3.35728e-16	1.01987e-11	0.396793	0.762	0.614	4.01648	6.45975	7.55715
SC-EC.1	NULL.vs.WT	CLU	3.39333e-16	1.03083e-11	0.449354	0.484	0.328	1.06889	2.24257	2.34255
SC-EC.1	NULL.vs.WT	MCOLN3	3.96328e-16	1.20396e-11	-0.307349	0.135	0.283	0.74752	0.285115	0.294111
SC-EC.1	NULL.vs.WT	HES6	4.94853e-16	1.50327e-11	-0.422152	0.133	0.274	0.906152	0.249739	0.2399
SC-EC.1	NULL.vs.WT	HRASLS	5.96057e-16	1.8107e-11	0.273641	0.371	0.211	0.460135	0.9197	1.05201
SC-EC.1	NULL.vs.WT	GCNT1	7.93911e-16	2.41174e-11	-0.273027	0.137	0.278	0.623276	0.23543	0.224755
SC-EC.1	NULL.vs.WT	WSB1	1.72177e-15	5.2304e-11	0.387223	0.727	0.566	1.98794	3.40089	3.34472
SC-EC.1	NULL.vs.WT	FABP5	2.43386e-15	7.39358e-11	0.308308	0.493	0.317	0.842397	1.50772	1.31553
SC-EC.1	NULL.vs.WT	RTN1	2.99569e-15	9.1003e-11	0.294466	0.446	0.274	0.805465	1.42367	1.17762
SC-EC.1	NULL.vs.WT	NEFM	3.56027e-15	1.08154e-10	0.313484	0.623	0.46	1.78767	2.81404	2.56388
SC-EC.1	NULL.vs.WT	DNAJC12	4.32684e-15	1.31441e-10	0.313495	0.765	0.64	3.42765	5.0579	5.16691
SC-EC.1	NULL.vs.WT	CRIP2	4.53035e-15	1.37623e-10	0.304397	0.66	0.494	1.70705	2.67024	2.58676
SC-EC.1	NULL.vs.WT	NENF	7.13499e-15	2.16747e-10	0.259381	0.793	0.664	2.60177	3.66835	4.16548
SC-EC.1	NULL.vs.WT	LPPR1	8.22961e-15	2.49999e-10	0.312301	0.369	0.219	0.568073	1.14288	1.08929
SC-EC.1	NULL.vs.WT	HDX	8.61492e-15	2.61704e-10	0.580388	0.205	0.087	0.386672	1.47761	1.72871
SC-EC.1	NULL.vs.WT	C12orf75	1.24602e-14	3.78516e-10	0.329875	0.726	0.586	2.12753	3.34975	3.16295
SC-EC.1	NULL.vs.WT	YWHAH	1.25437e-14	3.81052e-10	0.258347	0.665	0.502	1.53316	2.2799	2.21158
SC-EC.1	NULL.vs.WT	HLA-B	1.37614e-14	4.18045e-10	0.351352	0.583	0.418	2.04317	3.3243	3.71837
SC-EC.1	NULL.vs.WT	HTRA1	1.48671e-14	4.51633e-10	-0.341476	0.164	0.303	1.00262	0.4233	0.34959
SC-EC.1	NULL.vs.WT	GAPDH	2.00307e-14	6.08493e-10	0.27875	0.998	0.997	31.7035	42.2169	45.1561
SC-EC.1	NULL.vs.WT	SLC25A5	2.10456e-14	6.39322e-10	-0.315181	0.799	0.828	5.59938	3.81528	3.83621
SC-EC.1	NULL.vs.WT	PCSK1	2.95972e-14	8.99103e-10	0.323931	0.563	0.406	1.23773	2.09378	2.15464
SC-EC.1	NULL.vs.WT	IMPDH1	4.4534e-14	1.35285e-09	-0.414846	0.447	0.557	2.35009	1.21254	1.29644
SC-EC.1	NULL.vs.WT	TMEM163	5.40971e-14	1.64336e-09	0.26199	0.365	0.216	0.524284	0.980829	0.919101
SC-EC.1	NULL.vs.WT	TP53INP1	7.51273e-14	2.28222e-09	-0.30685	0.28	0.42	1.24882	0.65459	0.471591
SC-EC.1	NULL.vs.WT	PITX2	8.90681e-14	2.70571e-09	-0.301503	0.126	0.254	0.744401	0.290343	0.295829
SC-EC.1	NULL.vs.WT	TH	1.07112e-13	3.25386e-09	0.528946	0.102	0.025	0.0791866	0.831534	1.28258
SC-EC.1	NULL.vs.WT	CAMK2N1	1.67171e-13	5.07833e-09	-0.255396	0.764	0.825	4.27352	3.08492	2.87055
SC-EC.1	NULL.vs.WT	EPHX1	4.16737e-13	1.26596e-08	-0.313592	0.613	0.693	3.44424	2.24793	1.79503
SC-EC.1	NULL.vs.WT	KCNK17	4.95106e-13	1.50403e-08	-0.358586	0.402	0.51	1.81617	0.967553	0.947702
SC-EC.1	NULL.vs.WT	CFC1	5.44205e-13	1.65318e-08	0.348263	0.495	0.351	1.07995	1.94646	2.02727
SC-EC.1	NULL.vs.WT	ENSG00000211459	6.0126e-13	1.82651e-08	-0.264519	0.851	0.888	9.43302	7.00812	7.89779
SC-EC.1	NULL.vs.WT	IGFBP3	2.5697e-12	7.80623e-08	0.382827	0.544	0.393	2.39162	3.97356	4.05181
SC-EC.1	NULL.vs.WT	METRN	2.82205e-12	8.57282e-08	0.263613	0.635	0.492	1.51247	2.27029	1.97638
SC-EC.1	NULL.vs.WT	ABCC8	4.16042e-12	1.26385e-07	-0.354175	0.477	0.565	2.37611	1.36919	1.23879
SC-EC.1	NULL.vs.WT	ECEL1	5.16642e-12	1.56945e-07	0.275322	0.194	0.092	0.186336	0.562351	0.888997
SC-EC.1	NULL.vs.WT	CCND2	7.77075e-12	2.3606e-07	-0.281828	0.347	0.466	1.39119	0.803924	0.821768
SC-EC.1	NULL.vs.WT	ZFHX3	8.48269e-12	2.57687e-07	-0.26733	0.371	0.489	1.48819	0.904509	0.797937
SC-EC.1	NULL.vs.WT	TFF3	1.26802e-11	3.85198e-07	0.344948	0.569	0.434	1.7514	2.88475	2.88714
SC-EC.1	NULL.vs.WT	ENO1	2.08255e-11	6.32637e-07	0.263702	0.933	0.913	11.1528	14.8198	14.8794
SC-EC.1	NULL.vs.WT	KIF12	3.87651e-11	1.17761e-06	-0.301194	0.323	0.438	1.25689	0.66995	0.603291
SC-EC.1	NULL.vs.WT	CDH2	4.38591e-11	1.33235e-06	-0.287201	0.346	0.46	1.40357	0.803544	0.741728
SC-EC.1	NULL.vs.WT	FAM210B	4.71805e-11	1.43325e-06	-0.300093	0.351	0.461	1.36255	0.750056	0.756363
SC-EC.1	NULL.vs.WT	FCGRT	5.60808e-11	1.70362e-06	-0.29452	0.353	0.47	1.46666	0.837385	0.766407
SC-EC.1	NULL.vs.WT	FOS	5.72558e-11	1.73932e-06	-0.359936	0.394	0.5	2.26669	1.27924	0.947454
SC-EC.1	NULL.vs.WT	GCG	8.77831e-11	2.66667e-06	-0.309832	0.992	0.992	34.3562	24.9363	22.9586
SC-EC.1	NULL.vs.WT	ZFP36L2	9.58112e-11	2.91055e-06	-0.307789	0.192	0.307	0.945303	0.429935	0.4171
SC-EC.1	NULL.vs.WT	HILPDA	1.50657e-10	4.57665e-06	0.393951	0.544	0.413	5.39107	8.47685	8.35228
SC-EC.1	NULL.vs.WT	CRIP1	1.52078e-10	4.61983e-06	0.35721	0.279	0.167	0.370722	0.959222	1.17207
SC-EC.1	NULL.vs.WT	SEPT5-GP1BB	1.88993e-10	5.74122e-06	0.340545	0.323	0.207	0.431826	1.01274	1.34236
SC-EC.1	NULL.vs.WT	HIST1H2BK	2.84547e-10	8.64397e-06	-0.311359	0.654	0.688	3.61509	2.38033	2.00396
SC-EC.1	NULL.vs.WT	CGA	5.60136e-10	1.70158e-05	1.16948	0.156	0.071	0.678359	4.40483	10.4621
SC-EC.1	NULL.vs.WT	VCAN	6.88713e-10	2.09217e-05	-0.415387	0.281	0.385	1.67407	0.765114	0.599404
SC-EC.1	NULL.vs.WT	LRRFIP1	7.431e-10	2.25739e-05	-0.260535	0.481	0.568	1.74325	1.11406	1.05053
SC-EC.1	NULL.vs.WT	SLC7A5	7.76983e-10	2.36032e-05	0.267095	0.31	0.196	0.417045	0.850893	0.810445
SC-EC.1	NULL.vs.WT	POMC	1.80188e-09	5.47376e-05	0.45756	0.128	0.053	0.30738	1.06594	1.01286
SC-EC.1	NULL.vs.WT	APOA1	6.09801e-09	0.000185245	0.466741	0.554	0.43	3.34099	5.92296	3.36618
SC-EC.1	NULL.vs.WT	DLK1	9.46589e-09	0.000287555	0.456636	0.511	0.395	2.70615	4.85111	4.5257
SC-EC.1	NULL.vs.WT	SCT	1.03353e-08	0.000313966	-0.283464	0.162	0.262	0.878813	0.415066	0.465913
SC-EC.1	NULL.vs.WT	PBXIP1	1.41905e-08	0.00043108	-0.257745	0.235	0.337	0.925515	0.488023	0.475365
SC-EC.1	NULL.vs.WT	CHGB	1.4379e-08	0.000436806	0.297616	0.692	0.576	2.33795	3.49504	3.62973
SC-EC.1	NULL.vs.WT	RAMP1	2.90907e-08	0.000883717	-0.336062	0.357	0.454	2.2707	1.33718	1.1928
SC-EC.1	NULL.vs.WT	VIM	4.26451e-08	0.00129547	0.310923	0.449	0.329	1.21905	2.02831	2.27199
SC-EC.1	NULL.vs.WT	EGR1	1.76482e-07	0.00536116	-0.291529	0.319	0.416	1.48574	0.85715	0.796257
SC-EC.1	NULL.vs.WT	DKFZp434C0631	9.43315e-07	0.028656	-0.259971	0.563	0.632	4.97812	3.60957	3.10347
SC-EC.1	NULL.vs.WT	MT2A	1.55902e-06	0.04736	-0.398637	0.17	0.248	2.34049	1.24225	0.842483
SC-EC.1	NULL.vs.WT	LGALS2	1.60805e-06	0.0488492	-0.273427	0.096	0.167	0.588255	0.208293	0.177261
SC-EC.1	R138X.vs.WT	CRYBA2	9.67798e-97	2.93998e-92	-0.867047	0.988	0.994	115.839	56.974	48.0946
SC-EC.1	R138X.vs.WT	GNG3	6.08598e-89	1.8488e-84	0.81384	0.744	0.371	1.58756	4.54009	4.83899
SC-EC.1	R138X.vs.WT	LY6E	5.07261e-76	1.54096e-71	0.573725	0.684	0.284	0.955184	2.37782	2.47019
SC-EC.1	R138X.vs.WT	LDHA	1.0244e-72	3.11192e-68	0.69819	0.906	0.722	6.49941	12.6276	14.0746
SC-EC.1	R138X.vs.WT	PAPPA2	2.39453e-71	7.2741e-67	0.771971	0.511	0.163	0.482879	1.84765	2.20899
SC-EC.1	R138X.vs.WT	AK096718	3.20534e-71	9.73719e-67	0.664423	0.436	0.104	0.261896	1.23226	1.45233
SC-EC.1	R138X.vs.WT	TPPP3	1.18432e-69	3.59773e-65	0.646241	0.63	0.297	0.776235	2.05939	2.38968
SC-EC.1	R138X.vs.WT	NPW	4.57969e-68	1.39122e-63	0.993724	0.661	0.32	1.69672	5.85282	6.28457
SC-EC.1	R138X.vs.WT	TMEM190	9.48877e-68	2.8825e-63	0.723813	0.714	0.389	1.52745	3.63841	4.21231
SC-EC.1	R138X.vs.WT	TPI1	2.0696e-67	6.28703e-63	0.482443	0.991	0.967	17.2162	26.2224	28.5107
SC-EC.1	R138X.vs.WT	C9orf16	7.85602e-65	2.3865e-60	-0.651807	0.947	0.981	23.0764	12.7581	11.5463
SC-EC.1	R138X.vs.WT	CALB2	8.00015e-65	2.43029e-60	0.718572	0.702	0.382	2.10022	5.88701	5.36011
SC-EC.1	R138X.vs.WT	APOC1	6.94562e-64	2.10994e-59	0.77171	0.793	0.53	2.43873	6.06121	6.43957
SC-EC.1	R138X.vs.WT	PGAM2	2.26374e-62	6.87679e-58	0.495135	0.446	0.127	0.314163	1.09193	1.15617
SC-EC.1	R138X.vs.WT	RAB3A	2.38628e-62	7.24904e-58	0.540698	0.695	0.364	0.976252	2.06454	2.39363
SC-EC.1	R138X.vs.WT	ALDOA	6.33592e-59	1.92473e-54	0.430304	0.96	0.888	7.70386	11.0762	12.3841
SC-EC.1	R138X.vs.WT	VAMP2	8.64866e-59	2.62729e-54	0.378031	0.972	0.9	6.90136	9.50438	10.5313
SC-EC.1	R138X.vs.WT	NRN1	9.05535e-57	2.75083e-52	0.81202	0.378	0.097	0.375253	2.02984	2.09769
SC-EC.1	R138X.vs.WT	SNAP25	2.86448e-56	8.70172e-52	0.583061	0.78	0.534	1.72635	3.54617	3.88429
SC-EC.1	R138X.vs.WT	NPPB	8.62265e-56	2.61939e-51	0.91015	0.294	0.047	0.234938	1.67472	2.06844
SC-EC.1	R138X.vs.WT	RTN4	1.40208e-55	4.25924e-51	0.427388	0.925	0.827	4.80739	7.16314	7.90417
SC-EC.1	R138X.vs.WT	CIRBP	9.69088e-54	2.9439e-49	0.374589	0.96	0.871	6.19813	8.88792	9.46891
SC-EC.1	R138X.vs.WT	STMN4	1.1244e-53	3.41571e-49	0.729347	0.503	0.196	0.785235	2.23855	2.70209
SC-EC.1	R138X.vs.WT	ATP1B1	8.92786e-53	2.71211e-48	0.619279	0.858	0.662	3.17708	5.8248	6.7593
SC-EC.1	R138X.vs.WT	SLC16A3	1.41433e-52	4.29644e-48	0.616112	0.729	0.417	2.17606	4.46561	4.88115
SC-EC.1	R138X.vs.WT	ENO2	1.69359e-52	5.14479e-48	0.534321	0.819	0.565	2.19372	4.20284	4.44942
SC-EC.1	R138X.vs.WT	KISS1R	3.72252e-51	1.13083e-46	0.488296	0.483	0.18	0.500109	1.41322	1.44449
SC-EC.1	R138X.vs.WT	ENSG00000198899	1.07506e-48	3.26583e-44	-0.463791	0.94	0.986	30.4793	23.0681	18.7972
SC-EC.1	R138X.vs.WT	DHRS2	2.00946e-47	6.10434e-43	-0.393624	0.012	0.208	0.51127	0.0553496	0.0195139
SC-EC.1	R138X.vs.WT	INHA	9.1278e-47	2.77284e-42	0.573676	0.522	0.233	0.780235	1.83704	2.15953
SC-EC.1	R138X.vs.WT	FAM162A	7.82574e-45	2.3773e-40	0.586844	0.699	0.439	1.44859	2.98358	3.40331
SC-EC.1	R138X.vs.WT	PLD3	1.64884e-44	5.00883e-40	0.368782	0.952	0.879	6.66254	9.55692	10.0798
SC-EC.1	R138X.vs.WT	APOE	8.69406e-44	2.64108e-39	0.478512	0.866	0.682	4.22795	7.31039	7.43619
SC-EC.1	R138X.vs.WT	DACH2	1.48435e-43	4.50916e-39	0.367104	0.39	0.137	0.259342	0.72786	0.81792
SC-EC.1	R138X.vs.WT	ANG	6.76485e-43	2.05502e-38	0.41884	0.494	0.215	0.47456	1.06664	1.24162
SC-EC.1	R138X.vs.WT	C4orf3	2.25091e-42	6.83781e-38	0.407322	0.856	0.677	3.15724	4.88867	5.24745
SC-EC.1	R138X.vs.WT	PGK1	5.44629e-42	1.65448e-37	0.552338	0.855	0.722	3.82194	6.81651	7.3772
SC-EC.1	R138X.vs.WT	GAPDH	7.34338e-41	2.23077e-36	0.344548	1	0.997	31.7035	42.2169	45.1561
SC-EC.1	R138X.vs.WT	MLLT11	5.81446e-40	1.76632e-35	0.461944	0.812	0.653	3.16327	5.36938	5.60776
SC-EC.1	R138X.vs.WT	PGAM1	1.75317e-39	5.32577e-35	0.373654	0.896	0.762	3.72291	5.63528	5.86255
SC-EC.1	R138X.vs.WT	TCEAL7	2.29847e-39	6.98228e-35	0.434427	0.372	0.135	0.312994	0.901771	1.02737
SC-EC.1	R138X.vs.WT	HLA-C	2.71335e-39	8.24261e-35	0.449974	0.546	0.272	0.782378	1.4041	1.79525
SC-EC.1	R138X.vs.WT	NDUFA4	3.31432e-39	1.00683e-34	0.402405	0.779	0.584	1.98089	3.25777	3.45767
SC-EC.1	R138X.vs.WT	STC1	4.83082e-38	1.46751e-33	0.534039	0.817	0.614	4.01648	6.45975	7.55715
SC-EC.1	R138X.vs.WT	TIMP1	2.09175e-37	6.35432e-33	0.418097	0.705	0.467	1.53505	2.6186	2.85092
SC-EC.1	R138X.vs.WT	TGFBR3L	3.14694e-37	9.55978e-33	0.348504	0.372	0.137	0.307844	0.52942	0.853145
SC-EC.1	R138X.vs.WT	PCSK2	8.50069e-37	2.58234e-32	0.39217	0.783	0.573	2.47843	3.95076	4.14874
SC-EC.1	R138X.vs.WT	NDRG4	1.12546e-36	3.41892e-32	0.324692	0.431	0.184	0.353903	0.748907	0.873266
SC-EC.1	R138X.vs.WT	CXCR4	1.12946e-36	3.43108e-32	0.453368	0.498	0.235	0.826421	1.71081	1.87406
SC-EC.1	R138X.vs.WT	GNAL	1.5376e-36	4.67093e-32	0.340175	0.363	0.131	0.276853	0.615178	0.794226
SC-EC.1	R138X.vs.WT	GPRC5A	1.69268e-36	5.14201e-32	0.303301	0.244	0.055	0.111373	0.425131	0.505157
SC-EC.1	R138X.vs.WT	SCGN	8.05309e-36	2.44637e-31	-0.343359	0.925	0.962	11.6588	8.74231	7.97992
SC-EC.1	R138X.vs.WT	TMEM59L	8.80135e-36	2.67367e-31	0.392006	0.572	0.311	0.791831	1.48144	1.65181
SC-EC.1	R138X.vs.WT	PEG10	1.23229e-35	3.74345e-31	0.474747	0.726	0.479	1.9208	3.06466	3.6955
SC-EC.1	R138X.vs.WT	RPS3	1.25032e-35	3.79822e-31	-0.275217	0.993	0.997	34.386	25.1298	25.8724
SC-EC.1	R138X.vs.WT	FABP3	1.60545e-35	4.87704e-31	0.436074	0.283	0.082	0.184083	0.874238	0.83133
SC-EC.1	R138X.vs.WT	S100A11	2.72507e-35	8.27822e-31	-0.509918	0.705	0.793	6.45901	2.99325	3.47947
SC-EC.1	R138X.vs.WT	CKB	3.23726e-35	9.83416e-31	0.450564	0.893	0.712	5.76559	8.70449	9.61654
SC-EC.1	R138X.vs.WT	C19orf81	3.83141e-35	1.16391e-30	-0.357543	0.103	0.311	0.67361	0.0844305	0.17051
SC-EC.1	R138X.vs.WT	ALDH1A1	8.34995e-35	2.53655e-30	-0.572021	0.378	0.577	3.63872	2.00461	1.61802
SC-EC.1	R138X.vs.WT	DPCD	2.49709e-34	7.58566e-30	0.375064	0.668	0.423	1.12937	2.09098	2.09842
SC-EC.1	R138X.vs.WT	STC2	3.34144e-34	1.01506e-29	0.428805	0.431	0.19	0.703015	1.42724	1.61485
SC-EC.1	R138X.vs.WT	AIF1	4.83008e-34	1.46728e-29	0.405836	0.5	0.252	0.619759	1.31471	1.43054
SC-EC.1	R138X.vs.WT	HLA-B	6.01117e-34	1.82607e-29	0.438566	0.676	0.418	2.04317	3.3243	3.71837
SC-EC.1	R138X.vs.WT	RNASE4	7.62158e-34	2.31528e-29	0.452009	0.618	0.382	1.04275	1.90359	2.21011
SC-EC.1	R138X.vs.WT	SCG2	1.67539e-33	5.08949e-29	0.501841	0.651	0.405	1.73148	3.72124	3.51174
SC-EC.1	R138X.vs.WT	VDAC1	1.9624e-33	5.96138e-29	0.403881	0.786	0.595	1.83434	2.99929	3.24478
SC-EC.1	R138X.vs.WT	BC033949	3.07125e-33	9.32985e-29	0.289447	0.157	0.016	0.0467428	0.316328	0.398122
SC-EC.1	R138X.vs.WT	SPINK1	4.76024e-33	1.44607e-28	-0.680747	0.44	0.612	4.45933	1.96626	1.76372
SC-EC.1	R138X.vs.WT	SNCB	7.0568e-33	2.14372e-28	0.266668	0.273	0.08	0.160739	0.492402	0.515468
SC-EC.1	R138X.vs.WT	EIF4A2	2.36001e-32	7.16924e-28	0.294932	0.927	0.857	5.41421	7.16231	7.61451
SC-EC.1	R138X.vs.WT	RESP18	6.60907e-32	2.0077e-27	0.308732	0.396	0.163	0.469567	0.995839	1.00111
SC-EC.1	R138X.vs.WT	ALDOC	7.50983e-32	2.28134e-27	0.273234	0.474	0.219	0.588625	0.902258	1.08778
SC-EC.1	R138X.vs.WT	SCAND1	7.7877e-32	2.36575e-27	-0.348918	0.825	0.88	5.62627	3.97734	3.67451
SC-EC.1	R138X.vs.WT	LINC00473	1.09874e-31	3.33775e-27	0.353724	0.183	0.032	0.0712525	0.313582	0.525852
SC-EC.1	R138X.vs.WT	HLA-DRB1	1.31022e-31	3.98019e-27	0.321913	0.354	0.137	0.302825	0.764	0.797592
SC-EC.1	R138X.vs.WT	PPP2R5B	1.36509e-31	4.14687e-27	0.33422	0.451	0.219	0.402537	0.795915	0.959134
SC-EC.1	R138X.vs.WT	FAM216A	8.34708e-31	2.53567e-26	0.286323	0.375	0.161	0.278469	0.675313	0.702311
SC-EC.1	R138X.vs.WT	PRSS23	1.05217e-30	3.19629e-26	0.316002	0.346	0.136	0.284634	0.63721	0.762045
SC-EC.1	R138X.vs.WT	WFDC2	1.23091e-30	3.73927e-26	0.405824	0.503	0.268	0.704313	1.17872	1.55739
SC-EC.1	R138X.vs.WT	PFKP	1.52378e-30	4.62893e-26	0.376187	0.658	0.425	1.22136	2.0654	2.23589
SC-EC.1	R138X.vs.WT	SLC25A4	1.73704e-30	5.27678e-26	0.355517	0.668	0.454	1.15169	2.1069	2.07029
SC-EC.1	R138X.vs.WT	ENSG00000210194	2.56006e-30	7.77695e-26	-0.518267	0.338	0.544	2.45059	1.2422	1.055
SC-EC.1	R138X.vs.WT	VWA5B2	5.4056e-30	1.64211e-25	-0.404092	0.346	0.542	1.67067	0.95911	0.782891
SC-EC.1	R138X.vs.WT	PTHLH	5.50321e-30	1.67177e-25	-0.478599	0.122	0.314	1.19651	0.382294	0.36107
SC-EC.1	R138X.vs.WT	EMP3	6.03548e-30	1.83346e-25	0.336846	0.285	0.097	0.223728	0.490198	0.713859
SC-EC.1	R138X.vs.WT	EPHX1	9.07253e-30	2.75605e-25	-0.463765	0.564	0.693	3.44424	2.24793	1.79503
SC-EC.1	R138X.vs.WT	SELM	1.05789e-29	3.21365e-25	0.339867	0.508	0.277	0.68531	1.0261	1.36746
SC-EC.1	R138X.vs.WT	ENSG00000198840	1.25503e-29	3.81255e-25	-0.319057	0.967	0.992	33.4809	27.7761	24.0619
SC-EC.1	R138X.vs.WT	FABP7	2.29706e-29	6.97801e-25	0.331076	0.206	0.05	0.110919	0.425528	0.546917
SC-EC.1	R138X.vs.WT	ERO1L	3.59151e-29	1.09103e-24	0.273373	0.339	0.135	0.291144	0.576381	0.697068
SC-EC.1	R138X.vs.WT	ECEL1	4.26038e-29	1.29422e-24	0.465176	0.266	0.092	0.186336	0.562351	0.888997
SC-EC.1	R138X.vs.WT	LMO1	5.5819e-29	1.69567e-24	0.360749	0.48	0.247	0.61547	1.15965	1.31724
SC-EC.1	R138X.vs.WT	ALX1	6.82289e-29	2.07266e-24	0.25642	0.213	0.053	0.098728	0.337685	0.419881
SC-EC.1	R138X.vs.WT	NGFRAP1	7.2515e-29	2.20286e-24	0.292542	0.954	0.895	8.0626	11.2749	11.1423
SC-EC.1	R138X.vs.WT	ELAVL2	1.50418e-28	4.56941e-24	0.341737	0.615	0.371	1.03832	1.81337	1.86871
SC-EC.1	R138X.vs.WT	SEPT5-GP1BB	1.80385e-28	5.47973e-24	0.49221	0.415	0.207	0.431826	1.01274	1.34236
SC-EC.1	R138X.vs.WT	CO9	1.81859e-28	5.5245e-24	0.322126	0.68	0.456	1.23784	2.0046	2.08835
SC-EC.1	R138X.vs.WT	CGA	3.80371e-28	1.15549e-23	1.92123	0.234	0.071	0.678359	4.40483	10.4621
SC-EC.1	R138X.vs.WT	SYT5	5.87066e-28	1.78339e-23	0.296167	0.593	0.354	0.872261	1.31604	1.51762
SC-EC.1	R138X.vs.WT	CISD1	6.58076e-28	1.9991e-23	-0.42881	0.692	0.782	3.92283	2.39205	2.20616
SC-EC.1	R138X.vs.WT	SPAG4	7.36436e-28	2.23714e-23	0.255238	0.389	0.172	0.485314	0.871364	0.917198
SC-EC.1	R138X.vs.WT	LOC100506844	8.40274e-28	2.55258e-23	0.268044	0.403	0.19	0.348628	0.668147	0.763203
SC-EC.1	R138X.vs.WT	PRDX4	1.06794e-27	3.24418e-23	0.331144	0.675	0.455	1.21843	1.81995	2.0893
SC-EC.1	R138X.vs.WT	SEC61G	1.17825e-27	3.57929e-23	0.288905	0.953	0.901	6.56405	8.57808	9.09775
SC-EC.1	R138X.vs.WT	HOPX	1.38513e-27	4.20775e-23	-0.502944	0.258	0.447	1.63396	0.677588	0.592878
SC-EC.1	R138X.vs.WT	MGLL	1.92138e-27	5.83678e-23	0.359109	0.353	0.155	0.38911	0.92846	0.989279
SC-EC.1	R138X.vs.WT	SLC2A3	2.4902e-27	7.56474e-23	0.366563	0.409	0.196	0.542584	0.854452	1.22559
SC-EC.1	R138X.vs.WT	LDOC1	5.72314e-27	1.73858e-22	0.275811	0.546	0.311	0.698393	1.18586	1.2378
SC-EC.1	R138X.vs.WT	VKORC1	8.38907e-27	2.54843e-22	0.31739	0.826	0.721	2.84976	4.37134	4.28779
SC-EC.1	R138X.vs.WT	BNIP3L	9.47458e-27	2.87819e-22	0.317519	0.781	0.586	2.23659	2.97906	3.44616
SC-EC.1	R138X.vs.WT	CPE	1.80933e-26	5.49639e-22	0.351859	0.903	0.826	5.33815	7.795	8.011
SC-EC.1	R138X.vs.WT	LIN7B	2.85842e-26	8.68332e-22	0.266837	0.501	0.284	0.589271	1.10356	1.07531
SC-EC.1	R138X.vs.WT	TMEM14A	3.3693e-26	1.02352e-21	0.303114	0.535	0.314	0.696136	1.29744	1.29669
SC-EC.1	R138X.vs.WT	NENF	5.10067e-26	1.54948e-21	0.360572	0.82	0.664	2.60177	3.66835	4.16548
SC-EC.1	R138X.vs.WT	HDX	6.83374e-26	2.07595e-21	0.676922	0.25	0.087	0.386672	1.47761	1.72871
SC-EC.1	R138X.vs.WT	APLP1	7.3126e-26	2.22142e-21	0.28055	0.818	0.639	2.52696	3.6959	3.66919
SC-EC.1	R138X.vs.WT	TH	1.32869e-25	4.03628e-21	0.749097	0.145	0.025	0.0791866	0.831534	1.28258
SC-EC.1	R138X.vs.WT	HIGD1A	3.64637e-25	1.10769e-20	0.306748	0.801	0.65	2.33415	3.36622	3.5311
SC-EC.1	R138X.vs.WT	HILPDA	4.17968e-25	1.2697e-20	0.380719	0.639	0.413	5.39107	8.47685	8.35228
SC-EC.1	R138X.vs.WT	UBE2V2	9.05665e-25	2.75123e-20	0.292445	0.564	0.351	0.7836	1.24355	1.38949
SC-EC.1	R138X.vs.WT	TP53INP1	1.11827e-24	3.39708e-20	-0.42406	0.248	0.42	1.24882	0.65459	0.471591
SC-EC.1	R138X.vs.WT	TMEM9	1.14084e-24	3.46564e-20	0.288735	0.66	0.458	1.12691	1.56816	1.83886
SC-EC.1	R138X.vs.WT	H2AFJ	1.25965e-24	3.82657e-20	-0.420862	0.496	0.616	2.29157	1.13861	1.16085
SC-EC.1	R138X.vs.WT	WDR54	1.79927e-24	5.46583e-20	0.282765	0.642	0.418	1.07265	1.59196	1.74998
SC-EC.1	R138X.vs.WT	C12orf75	2.61313e-24	7.93817e-20	0.285982	0.762	0.586	2.12753	3.34975	3.16295
SC-EC.1	R138X.vs.WT	CFC1	3.1365e-24	9.52807e-20	0.375321	0.558	0.351	1.07995	1.94646	2.02727
SC-EC.1	R138X.vs.WT	TMEM45A	3.99129e-24	1.21247e-19	0.250715	0.358	0.168	0.321713	0.560671	0.698328
SC-EC.1	R138X.vs.WT	BEX4	4.41015e-24	1.33972e-19	0.284498	0.787	0.631	2.2109	3.11974	3.26759
SC-EC.1	R138X.vs.WT	HRASLS	5.26447e-24	1.59924e-19	0.34029	0.406	0.211	0.460135	0.9197	1.05201
SC-EC.1	R138X.vs.WT	CRIP1	8.28453e-24	2.51667e-19	0.460341	0.347	0.167	0.370722	0.959222	1.17207
SC-EC.1	R138X.vs.WT	ENO1	1.32628e-23	4.02899e-19	0.267462	0.964	0.913	11.1528	14.8198	14.8794
SC-EC.1	R138X.vs.WT	HSPB1	1.40713e-23	4.27459e-19	0.284996	0.538	0.332	1.03078	1.58161	1.70044
SC-EC.1	R138X.vs.WT	WRB	1.45364e-23	4.41587e-19	0.283897	0.567	0.356	0.80209	1.34217	1.39371
SC-EC.1	R138X.vs.WT	MDH1	1.62476e-23	4.93571e-19	0.298469	0.689	0.496	1.34527	1.99236	2.16093
SC-EC.1	R138X.vs.WT	CLU	2.183e-23	6.63153e-19	0.479721	0.514	0.328	1.06889	2.24257	2.34255
SC-EC.1	R138X.vs.WT	SNRPN	3.43064e-23	1.04216e-18	0.254861	0.891	0.798	4.17927	5.3351	5.68272
SC-EC.1	R138X.vs.WT	FAM181B	3.69331e-23	1.12195e-18	-0.285753	0.042	0.171	0.422714	0.116586	0.0690953
SC-EC.1	R138X.vs.WT	NEUROD1	5.72841e-23	1.74017e-18	-0.317635	0.853	0.888	7.57179	4.9558	5.23914
SC-EC.1	R138X.vs.WT	DNAJC12	8.64732e-23	2.62688e-18	0.33133	0.803	0.64	3.42765	5.0579	5.16691
SC-EC.1	R138X.vs.WT	DAD1	9.53894e-23	2.89774e-18	0.277217	0.772	0.59	1.84598	2.38655	2.75514
SC-EC.1	R138X.vs.WT	CAMK2N1	1.06812e-22	3.24472e-18	-0.309302	0.745	0.825	4.27352	3.08492	2.87055
SC-EC.1	R138X.vs.WT	VIM	1.44247e-22	4.38194e-18	0.388318	0.531	0.329	1.21905	2.02831	2.27199
SC-EC.1	R138X.vs.WT	SLC2A1	3.1094e-22	9.44572e-18	0.269045	0.592	0.388	1.6143	2.07179	2.42137
SC-EC.1	R138X.vs.WT	CDX2	3.35758e-22	1.01996e-17	-0.284853	0.07	0.212	0.483141	0.121002	0.115507
SC-EC.1	R138X.vs.WT	MDK	3.64939e-22	1.10861e-17	-0.549906	0.616	0.697	5.00941	2.78768	2.46745
SC-EC.1	R138X.vs.WT	SLC30A8	5.36947e-22	1.63114e-17	-0.496059	0.153	0.3	1.05181	0.272686	0.249397
SC-EC.1	R138X.vs.WT	GCG	9.15481e-22	2.78105e-17	-0.389146	0.992	0.992	34.3562	24.9363	22.9586
SC-EC.1	R138X.vs.WT	WSB1	9.82173e-22	2.98365e-17	0.374376	0.741	0.566	1.98794	3.40089	3.34472
SC-EC.1	R138X.vs.WT	TPD52	1.22285e-21	3.71478e-17	0.267543	0.792	0.623	2.06554	2.93057	3.0059
SC-EC.1	R138X.vs.WT	TMED9	1.26078e-21	3.82999e-17	0.292021	0.728	0.552	1.52345	2.11366	2.37923
SC-EC.1	R138X.vs.WT	INHBA	1.56499e-21	4.75414e-17	0.269052	0.248	0.095	0.223029	0.416885	0.600607
SC-EC.1	R138X.vs.WT	PRKAG2-AS1	3.25087e-21	9.8755e-17	0.261827	0.293	0.131	0.286131	0.625548	0.671073
SC-EC.1	R138X.vs.WT	HTRA1	4.44102e-21	1.34909e-16	-0.394654	0.146	0.303	1.00262	0.4233	0.34959
SC-EC.1	R138X.vs.WT	AK125699	5.07249e-21	1.54092e-16	0.252051	0.486	0.288	0.731172	1.37523	1.22743
SC-EC.1	R138X.vs.WT	MCOLN3	5.78273e-21	1.75668e-16	-0.300373	0.126	0.283	0.74752	0.285115	0.294111
SC-EC.1	R138X.vs.WT	MIAT	7.09726e-21	2.156e-16	0.326953	0.608	0.415	1.76476	2.46316	2.83399
SC-EC.1	R138X.vs.WT	SNCG	7.41835e-21	2.25355e-16	0.277846	0.248	0.097	0.316126	0.747071	0.73766
SC-EC.1	R138X.vs.WT	FOS	7.76825e-21	2.35984e-16	-0.517256	0.362	0.5	2.26669	1.27924	0.947454
SC-EC.1	R138X.vs.WT	SMA4	8.56845e-21	2.60292e-16	-0.403557	0.744	0.783	4.82857	2.76233	2.89313
SC-EC.1	R138X.vs.WT	IGFBP3	1.09781e-20	3.33494e-16	0.398438	0.58	0.393	2.39162	3.97356	4.05181
SC-EC.1	R138X.vs.WT	CLEC11A	1.35397e-20	4.11308e-16	-0.280395	0.152	0.309	0.715007	0.161148	0.295662
SC-EC.1	R138X.vs.WT	ELMO1	2.31509e-20	7.03277e-16	0.25888	0.323	0.153	0.368984	0.512952	0.773489
SC-EC.1	R138X.vs.WT	HIST1H2BK	2.64643e-20	8.03934e-16	-0.429401	0.63	0.688	3.61509	2.38033	2.00396
SC-EC.1	R138X.vs.WT	CRIP2	3.21697e-20	9.77251e-16	0.281389	0.701	0.494	1.70705	2.67024	2.58676
SC-EC.1	R138X.vs.WT	POMC	5.28659e-20	1.60596e-15	0.431534	0.176	0.053	0.30738	1.06594	1.01286
SC-EC.1	R138X.vs.WT	NOL3	1.03415e-19	3.14153e-15	0.28786	0.481	0.291	0.807443	1.30148	1.41035
SC-EC.1	R138X.vs.WT	VCAN	1.40505e-19	4.26825e-15	-0.513971	0.232	0.385	1.67407	0.765114	0.599404
SC-EC.1	R138X.vs.WT	CIB1	2.8487e-18	8.65379e-14	0.326558	0.508	0.325	0.783643	1.05432	1.47246
SC-EC.1	R138X.vs.WT	ARF4	3.30789e-18	1.00487e-13	0.292756	0.674	0.498	1.42925	1.99583	2.25548
SC-EC.1	R138X.vs.WT	ISCA1	3.73762e-18	1.13541e-13	0.305185	0.56	0.388	0.910059	1.26823	1.59171
SC-EC.1	R138X.vs.WT	KIF12	1.47406e-17	4.47791e-13	-0.341929	0.296	0.438	1.25689	0.66995	0.603291
SC-EC.1	R138X.vs.WT	ABCC8	1.51911e-17	4.61474e-13	-0.41079	0.457	0.565	2.37611	1.36919	1.23879
SC-EC.1	R138X.vs.WT	WDR45B	1.92726e-17	5.85463e-13	0.253148	0.705	0.529	1.68701	2.18002	2.46107
SC-EC.1	R138X.vs.WT	TFF3	3.12095e-17	9.48083e-13	0.345564	0.612	0.434	1.7514	2.88475	2.88714
SC-EC.1	R138X.vs.WT	RGS4	3.40077e-17	1.03309e-12	0.354639	0.472	0.296	0.857814	1.37919	1.64862
SC-EC.1	R138X.vs.WT	HAGH	3.44326e-17	1.04599e-12	0.260349	0.651	0.465	1.18274	1.76147	1.83185
SC-EC.1	R138X.vs.WT	MT3	5.11427e-17	1.55361e-12	0.271868	0.106	0.021	0.0549198	0.405387	0.384492
SC-EC.1	R138X.vs.WT	GCNT1	6.28282e-17	1.90859e-12	-0.281705	0.144	0.278	0.623276	0.23543	0.224755
SC-EC.1	R138X.vs.WT	ENSG00000210196	2.68552e-16	8.15809e-12	-0.368912	0.362	0.503	1.99271	1.34447	1.06941
SC-EC.1	R138X.vs.WT	SLC25A5	2.72591e-16	8.28077e-12	-0.310844	0.807	0.828	5.59938	3.81528	3.83621
SC-EC.1	R138X.vs.WT	SPOCK1	2.90156e-16	8.81435e-12	0.259297	0.304	0.154	0.435462	0.762709	0.860385
SC-EC.1	R138X.vs.WT	PKIB	4.17461e-16	1.26816e-11	0.25199	0.768	0.648	2.40634	3.27468	3.38254
SC-EC.1	R138X.vs.WT	HES6	9.15805e-16	2.78203e-11	-0.430056	0.151	0.274	0.906152	0.249739	0.2399
SC-EC.1	R138X.vs.WT	MAFB	2.40018e-15	7.29128e-11	-0.284565	0.702	0.756	4.42512	3.26478	3.08154
SC-EC.1	R138X.vs.WT	PCSK1	3.70749e-15	1.12626e-10	0.343413	0.56	0.406	1.23773	2.09378	2.15464
SC-EC.1	R138X.vs.WT	ADM	5.8668e-15	1.78222e-10	0.320273	0.496	0.329	1.20819	1.73261	2.04179
SC-EC.1	R138X.vs.WT	CHGB	7.91986e-15	2.40589e-10	0.327141	0.738	0.576	2.33795	3.49504	3.62973
SC-EC.1	R138X.vs.WT	LPPR1	8.51683e-15	2.58724e-10	0.286979	0.367	0.219	0.568073	1.14288	1.08929
SC-EC.1	R138X.vs.WT	PITX2	9.12758e-15	2.77278e-10	-0.297261	0.131	0.254	0.744401	0.290343	0.295829
SC-EC.1	R138X.vs.WT	ZFHX3	1.57792e-14	4.79341e-10	-0.324915	0.379	0.489	1.48819	0.904509	0.797937
SC-EC.1	R138X.vs.WT	FCGRT	3.72534e-14	1.13168e-09	-0.333915	0.351	0.47	1.46666	0.837385	0.766407
SC-EC.1	R138X.vs.WT	KCNK17	3.75518e-14	1.14075e-09	-0.368726	0.41	0.51	1.81617	0.967553	0.947702
SC-EC.1	R138X.vs.WT	LRRFIP1	1.08947e-13	3.30961e-09	-0.291047	0.474	0.568	1.74325	1.11406	1.05053
SC-EC.1	R138X.vs.WT	CDH2	1.41304e-13	4.29253e-09	-0.322077	0.345	0.46	1.40357	0.803544	0.741728
SC-EC.1	R138X.vs.WT	CMTM6	3.81362e-13	1.1585e-08	-0.286319	0.407	0.505	1.42363	0.921252	0.820205
SC-EC.1	R138X.vs.WT	SOX4	3.9491e-13	1.19966e-08	-0.290885	0.574	0.665	3.96867	2.9746	2.71458
SC-EC.1	R138X.vs.WT	NEFL	5.61077e-13	1.70444e-08	0.257133	0.37	0.225	0.636496	1.03544	1.11634
SC-EC.1	R138X.vs.WT	SESN2	7.23614e-13	2.19819e-08	-0.28332	0.195	0.308	0.734712	0.362755	0.306722
SC-EC.1	R138X.vs.WT	IMPDH1	2.85541e-12	8.67417e-08	-0.377629	0.483	0.557	2.35009	1.21254	1.29644
SC-EC.1	R138X.vs.WT	MPDU1	3.24437e-12	9.85575e-08	-0.256892	0.207	0.317	0.667698	0.390151	0.289885
SC-EC.1	R138X.vs.WT	DLK1	7.57836e-12	2.30215e-07	0.399417	0.54	0.395	2.70615	4.85111	4.5257
SC-EC.1	R138X.vs.WT	SOX11	3.41942e-11	1.03875e-06	-0.268743	0.276	0.388	1.21803	0.745118	0.695332
SC-EC.1	R138X.vs.WT	LGALS2	4.26339e-11	1.29513e-06	-0.299446	0.078	0.167	0.588255	0.208293	0.177261
SC-EC.1	R138X.vs.WT	CCND2	7.24258e-11	2.20015e-06	-0.271985	0.371	0.466	1.39119	0.803924	0.821768
SC-EC.1	R138X.vs.WT	CYSTM1	9.38723e-11	2.85165e-06	-0.252086	0.694	0.724	3.10693	2.38735	2.19181
SC-EC.1	R138X.vs.WT	DKFZp434C0631	1.07024e-10	3.25118e-06	-0.376274	0.576	0.632	4.97812	3.60957	3.10347
SC-EC.1	R138X.vs.WT	RAB26	1.60282e-10	4.86906e-06	-0.261435	0.508	0.574	1.91649	1.35553	1.24554
SC-EC.1	R138X.vs.WT	EGR1	2.53253e-10	7.69331e-06	-0.324867	0.31	0.416	1.48574	0.85715	0.796257
SC-EC.1	R138X.vs.WT	C10orf10	3.59968e-10	1.09351e-05	0.32814	0.339	0.211	0.76768	1.17023	1.45422
SC-EC.1	R138X.vs.WT	PBXIP1	4.14059e-10	1.25783e-05	-0.266288	0.232	0.337	0.925515	0.488023	0.475365
SC-EC.1	R138X.vs.WT	ZFP36L2	1.72207e-09	5.23131e-05	-0.316805	0.217	0.307	0.945303	0.429935	0.4171
SC-EC.1	R138X.vs.WT	KCTD12	1.95426e-09	5.93665e-05	-0.363473	0.433	0.495	2.14681	1.53771	1.18784
SC-EC.1	R138X.vs.WT	CACFD1	2.03933e-09	6.19508e-05	-0.251679	0.267	0.358	0.930541	0.597322	0.500984
SC-EC.1	R138X.vs.WT	ERRFI1	2.25507e-09	6.85045e-05	-0.270869	0.218	0.312	0.832564	0.453933	0.397727
SC-EC.1	R138X.vs.WT	PSME4	3.04272e-09	9.24318e-05	-0.251352	0.204	0.298	0.764211	0.460112	0.372113
SC-EC.1	R138X.vs.WT	FAM210B	3.15904e-09	9.59652e-05	-0.296495	0.389	0.461	1.36255	0.750056	0.756363
SC-EC.1	R138X.vs.WT	PPP1R17	5.28548e-09	0.000160562	-0.456231	0.115	0.195	0.918577	0.262982	0.215739
SC-EC.1	R138X.vs.WT	RAMP1	5.87103e-09	0.00017835	-0.399826	0.373	0.454	2.2707	1.33718	1.1928
SC-EC.1	R138X.vs.WT	CDKN1C	7.1316e-09	0.000216644	0.355741	0.466	0.361	1.10327	1.51112	2.00187
SC-EC.1	R138X.vs.WT	CALD1	9.97269e-09	0.00030295	-0.283914	0.142	0.224	0.654691	0.347071	0.245704
SC-EC.1	R138X.vs.WT	PDLIM1	1.8827e-08	0.000571928	-0.263669	0.291	0.378	1.084	0.701628	0.600987
SC-EC.1	R138X.vs.WT	SLC7A8	3.9749e-08	0.00120749	-0.25786	0.435	0.495	1.54746	1.19613	0.968429
SC-EC.1	R138X.vs.WT	NKX2-2	4.49192e-08	0.00136456	-0.251156	0.728	0.738	3.73192	2.69183	2.68097
SC-EC.1	R138X.vs.WT	CD164	4.61649e-08	0.0014024	-0.250508	0.475	0.524	1.64517	1.13747	1.05901
SC-EC.1	R138X.vs.WT	INS	1.02456e-07	0.00311241	0.347759	1	1	281.308	392.646	398.717
SC-EC.1	R138X.vs.WT	CCS	1.56829e-07	0.00476415	-0.293401	0.509	0.55	1.97388	1.35639	1.21769
SC-EC.1	R138X.vs.WT	ANGPTL4	4.42644e-07	0.0134466	-0.397477	0.258	0.327	1.42158	0.662914	0.627334
SC-EC.2	NULL.vs.WT	APOE	1.0083e-08	0.0003063	0.764979	0.94	0.814	3.8692	9.46366	12.5168
SC-EC.2	NULL.vs.WT	NENF	8.90193e-08	0.00270423	0.596586	0.94	0.686	2.0859	4.60371	3.24889
SC-EC.2	NULL.vs.WT	NGFRAP1	1.32155e-07	0.00401462	0.481614	0.98	0.964	7.56671	12.8668	11.4981
SC-EC.2	NULL.vs.WT	BEX2	1.91378e-07	0.0058137	0.552472	0.98	0.821	3.47182	6.76999	5.98333
SC-EC.2	NULL.vs.WT	PPP1R17	2.05822e-07	0.00625246	-1.03057	0.12	0.536	2.34399	0.193144	0.861307
SC-EC.2	NULL.vs.WT	MGLL	3.49351e-07	0.0106126	0.533803	0.5	0.143	0.456801	1.48444	1.87561
SC-EC.2	NULL.vs.WT	STC1	7.71553e-07	0.0234382	0.625628	0.8	0.407	1.49717	3.66826	4.65624
SC-EC.2	R138X.vs.WT	SIGIRR	6.18676e-09	0.000187941	0.603091	0.538	0.093	0.139282	0.27313	1.08233
SC-EC.2	R138X.vs.WT	PGAM2	1.3677e-08	0.000415481	0.839447	0.538	0.1	0.195328	1.00297	1.76729
SC-EC.2	R138X.vs.WT	STMN4	4.27838e-08	0.00129969	0.81783	0.577	0.121	0.396535	1.66947	2.16396
SC-EC.2	R138X.vs.WT	PRSS22	1.27501e-07	0.00387324	0.415401	0.346	0.036	0.039689	0.052844	0.575107
SC-EC.2	R138X.vs.WT	LINC00473	1.56692e-07	0.00475999	0.375679	0.192	0	0	0	0.45598
SC-EC.2	R138X.vs.WT	NPW	1.69537e-07	0.00515021	0.805675	0.692	0.207	0.799406	2.37889	3.02744
SC-EC.2	R138X.vs.WT	APOE	3.72147e-07	0.0113051	1.021	0.962	0.814	3.8692	9.46366	12.5168
SC-EC.2	R138X.vs.WT	MGLL	5.55386e-07	0.0168715	0.680022	0.577	0.143	0.456801	1.48444	1.87561
SC-EC.2	R138X.vs.WT	FABP7	7.97484e-07	0.024226	0.716831	0.346	0.043	0.0973082	0.412713	1.24721
SC-EC.2	R138X.vs.WT	TNNT1	1.11649e-06	0.0339169	0.328763	0.269	0.021	0.0329608	0.0862582	0.435039
FOXJ1-pos	NULL.vs.WT	CLEC11A	1.05093e-18	3.19251e-14	-0.625002	0.054	0.433	1.09486	0.121297	0.298146
FOXJ1-pos	NULL.vs.WT	CRYBA2	2.93424e-14	8.91365e-10	-1.18161	0.843	0.983	39.6164	11.4605	12.9224
FOXJ1-pos	NULL.vs.WT	RPS21	5.16494e-12	1.56901e-07	-0.357196	0.975	1	13.7825	9.34235	9.93284
FOXJ1-pos	NULL.vs.WT	C20orf85	6.4125e-12	1.94799e-07	-0.680253	0.132	0.458	1.78763	0.411902	0.438072
FOXJ1-pos	NULL.vs.WT	S100A6	1.74072e-11	5.28797e-07	-0.60076	0.376	0.717	2.85194	1.11239	2.51914
FOXJ1-pos	NULL.vs.WT	RPS3	4.10947e-11	1.24837e-06	-0.336369	1	1	33.0042	23.2912	25.3201
FOXJ1-pos	NULL.vs.WT	SERINC2	7.61881e-11	2.31444e-06	-0.62455	0.273	0.575	2.13573	0.679191	0.851716
FOXJ1-pos	NULL.vs.WT	RPS12	3.00201e-10	9.11952e-06	-0.30679	0.979	1	29.2948	21.291	21.646
FOXJ1-pos	NULL.vs.WT	PLAC8	3.67339e-10	1.1159e-05	-0.553673	0.227	0.542	1.69146	0.547142	0.443083
FOXJ1-pos	NULL.vs.WT	CLU	1.17814e-09	3.57896e-05	0.626477	0.897	0.683	4.72181	9.70555	9.25931
FOXJ1-pos	NULL.vs.WT	C19orf81	1.76263e-09	5.35451e-05	-0.270907	0.054	0.283	0.47788	0.12716	0.109042
FOXJ1-pos	NULL.vs.WT	TPPP3	1.66032e-08	0.000504373	0.827755	0.959	0.908	16.5799	39.2258	38.3246
FOXJ1-pos	NULL.vs.WT	PEMT	2.28906e-08	0.000695371	-0.302597	0.314	0.617	1.44657	0.807765	1.02303
FOXJ1-pos	NULL.vs.WT	S100A11	2.32369e-08	0.000705889	-0.63957	0.525	0.783	6.1513	2.77245	3.25114
FOXJ1-pos	NULL.vs.WT	PTMA	2.90586e-08	0.000882742	-0.290314	0.979	1	20.2374	14.8862	16.8021
FOXJ1-pos	NULL.vs.WT	BEX5	3.13473e-08	0.000952267	-0.338115	0.008	0.15	0.437158	0.0248565	0.00159394
FOXJ1-pos	NULL.vs.WT	ABCC8	5.20133e-08	0.00158006	-0.428968	0.372	0.642	2.02354	0.968872	0.841506
FOXJ1-pos	NULL.vs.WT	CLDN7	7.38354e-08	0.00224297	-0.448344	0.223	0.508	1.42675	0.54993	0.752998
FOXJ1-pos	NULL.vs.WT	RAB25	9.3206e-08	0.00283141	-0.397913	0.289	0.558	1.34709	0.576592	0.798439
FOXJ1-pos	NULL.vs.WT	TSTD1	9.68803e-08	0.00294303	-0.421029	0.463	0.758	2.36637	1.20959	2.02994
FOXJ1-pos	NULL.vs.WT	CALB2	1.14336e-07	0.00347329	0.881189	0.562	0.317	1.22245	4.36447	4.73655
FOXJ1-pos	NULL.vs.WT	HIPK2	1.3374e-07	0.00406276	-0.350579	0.335	0.633	1.42258	0.706172	0.787289
FOXJ1-pos	NULL.vs.WT	CD24	1.81259e-07	0.0055063	-0.447715	0.707	0.883	7.18448	4.2306	4.68342
FOXJ1-pos	NULL.vs.WT	FEV	1.91032e-07	0.00580317	-0.701662	0.545	0.767	7.37115	3.15009	3.97632
FOXJ1-pos	NULL.vs.WT	PLD3	2.13373e-07	0.00648186	0.445709	0.942	0.958	6.88238	11.3091	11.2348
FOXJ1-pos	NULL.vs.WT	C9orf16	3.07647e-07	0.0093457	-0.730453	0.798	0.892	9.60713	4.10935	4.22244
FOXJ1-pos	NULL.vs.WT	CCNL1	4.27885e-07	0.0129983	-0.31594	0.273	0.542	0.978415	0.442469	0.674922
FOXJ1-pos	NULL.vs.WT	TGFB1	4.6233e-07	0.0140446	-0.311399	0.128	0.35	0.645149	0.204943	0.366532
FOXJ1-pos	NULL.vs.WT	EPSTI1	5.84659e-07	0.0177608	-0.305599	0.182	0.425	0.785317	0.315212	0.251349
FOXJ1-pos	NULL.vs.WT	TMX4	6.67011e-07	0.0202625	0.56125	0.62	0.4	0.937021	2.39533	2.79817
FOXJ1-pos	NULL.vs.WT	CLDN3	7.42908e-07	0.0225681	-0.454288	0.537	0.742	2.87294	1.45893	1.76201
FOXJ1-pos	NULL.vs.WT	NEUROD1	1.04414e-06	0.0317189	-0.565912	0.442	0.667	3.43368	1.51763	1.52274
FOXJ1-pos	NULL.vs.WT	SERPINE2	1.37148e-06	0.0416628	0.527786	0.463	0.208	0.679077	1.84633	1.90506
FOXJ1-pos	NULL.vs.WT	COTL1	1.37359e-06	0.0417271	-0.382948	0.26	0.5	1.2687	0.546906	0.563976
FOXJ1-pos	R138X.vs.WT	PLAC8	6.82551e-14	2.07345e-09	-0.623301	0.179	0.542	1.69146	0.547142	0.443083
FOXJ1-pos	R138X.vs.WT	CRYBA2	1.3275e-11	4.03267e-07	-1.07067	0.912	0.983	39.6164	11.4605	12.9224
FOXJ1-pos	R138X.vs.WT	TPPP3	2.0443e-11	6.21018e-07	0.805095	0.985	0.908	16.5799	39.2258	38.3246
FOXJ1-pos	R138X.vs.WT	CLEC11A	1.12866e-10	3.42864e-06	-0.478551	0.142	0.433	1.09486	0.121297	0.298146
FOXJ1-pos	R138X.vs.WT	BEX5	4.05234e-10	1.23102e-05	-0.361075	0.004	0.15	0.437158	0.0248565	0.00159394
FOXJ1-pos	R138X.vs.WT	RPS12	5.04486e-10	1.53253e-05	-0.290993	0.985	1	29.2948	21.291	21.646
FOXJ1-pos	R138X.vs.WT	TMX4	5.27449e-10	1.60228e-05	0.673368	0.693	0.4	0.937021	2.39533	2.79817
FOXJ1-pos	R138X.vs.WT	C20orf85	1.33496e-09	4.05534e-05	-0.661888	0.179	0.458	1.78763	0.411902	0.438072
FOXJ1-pos	R138X.vs.WT	RPS21	1.6712e-09	5.07678e-05	-0.301671	0.974	1	13.7825	9.34235	9.93284
FOXJ1-pos	R138X.vs.WT	EPSTI1	2.26523e-09	6.88132e-05	-0.355374	0.15	0.425	0.785317	0.315212	0.251349
FOXJ1-pos	R138X.vs.WT	ABCC8	2.29975e-09	6.98619e-05	-0.495845	0.35	0.642	2.02354	0.968872	0.841506
FOXJ1-pos	R138X.vs.WT	CLU	9.50654e-09	0.00028879	0.583901	0.869	0.683	4.72181	9.70555	9.25931
FOXJ1-pos	R138X.vs.WT	RTN4	1.17904e-08	0.00035817	0.393146	0.967	0.867	5.78661	7.90113	9.05528
FOXJ1-pos	R138X.vs.WT	C19orf81	1.20052e-08	0.000364695	-0.287112	0.069	0.283	0.47788	0.12716	0.109042
FOXJ1-pos	R138X.vs.WT	PLD3	1.7743e-08	0.000538997	0.439658	0.945	0.958	6.88238	11.3091	11.2348
FOXJ1-pos	R138X.vs.WT	MATN2	2.04981e-08	0.000622692	-0.251592	0.015	0.158	0.310168	0.0533479	0.0187366
FOXJ1-pos	R138X.vs.WT	GNG3	3.07316e-08	0.000933563	0.500095	0.325	0.067	0.0947184	0.785468	0.805058
FOXJ1-pos	R138X.vs.WT	TNFSF10	4.01267e-08	0.00121897	-0.277826	0.04	0.217	0.432818	0.0946001	0.0852572
FOXJ1-pos	R138X.vs.WT	CALB2	6.86129e-08	0.00208432	0.948249	0.544	0.317	1.22245	4.36447	4.73655
FOXJ1-pos	R138X.vs.WT	SERINC2	9.81659e-08	0.00298208	-0.526749	0.35	0.575	2.13573	0.679191	0.851716
FOXJ1-pos	R138X.vs.WT	RPS3	2.07432e-07	0.00630137	-0.25615	0.996	1	33.0042	23.2912	25.3201
FOXJ1-pos	R138X.vs.WT	C15orf48	2.79794e-07	0.00849957	-0.319484	0.139	0.358	0.761236	0.513446	0.27958
FOXJ1-pos	R138X.vs.WT	CDH2	3.16165e-07	0.00960445	-0.363706	0.281	0.533	1.20973	0.879286	0.535972
FOXJ1-pos	R138X.vs.WT	C9orf16	4.34941e-07	0.0132126	-0.708562	0.81	0.892	9.60713	4.10935	4.22244
FOXJ1-pos	R138X.vs.WT	MCL1	5.35758e-07	0.0162753	-0.407014	0.241	0.475	1.10272	0.479664	0.399647
FOXJ1-pos	R138X.vs.WT	ASCL1	9.9066e-07	0.0300943	-0.43402	0.139	0.35	1.20563	0.371729	0.429026
FOXJ1-pos	R138X.vs.WT	FOXC1	1.12575e-06	0.0341982	-0.481807	0.051	0.208	0.803637	0.112196	0.114046
FOXJ1-pos	R138X.vs.WT	PIPOX	1.1305e-06	0.0343424	0.532559	0.464	0.208	0.447971	1.34076	1.46631
FOXJ1-pos	R138X.vs.WT	MT1E	1.33648e-06	0.0405995	-1.18594	0.164	0.375	6.22611	1.04885	1.20728
FOXJ1-pos	R138X.vs.WT	VIM	1.54018e-06	0.0467876	0.592012	0.865	0.75	7.54471	11.8429	14.4456
